# Supplementary material for: Hyper non-CG methylation of expanded plant disease resistance NLR genes
Source: Plant Cell Rep. 2023 Apr 13;42(7):1251–4. doi: 10.1007/s00299-023-03018-5 (PMC10271904; doi:10.1007/s00299-023-03018-5)
Supplement: Supplementary file 1 — Table S1: Genomes used in this study. Table S2: 13208 NLR proteins in 41 plant genomes were identified using HMMER V3. Table S3: The NLR proteins of 41 plants were clustered and divided into 509 families by OrthoFinder. Table S4: We counted the frequency of copy number of NLRs in each family of all species and plotted the distribution of copy number. Then, we calculated the first-order difference of the frequency. We selected the value whose difference slope tends to be stable as the cutoff. Table S5: The pairwise similarity of NLR proteins of high and low copy NLRs in each family was calculated using blast. Table S6: Whole-genome bisulfite sequencing (WGBS) data in this study. Including depth of sequencing and the rate for mapping using hiast-3n. Table S7: Methylation levels in the upstream regions, gene body, and downstream regions of NLR genes with high and low copy of each species were calculated and t-test (p-value < 0.01 significant). Table S8: Sites with significant methylation levels for type I and type II NLR genes. Table S9: Transposon coverage in the upstream regions, gene body, and downstream regions of NLR genes with high and low copy were calculated for each species and t-test (p-value < 0.01 significant). Table S10: Sites with significant transposon coverage for type I and type II NLR genes. (XLSX 455 KB) [file 299_2023_3018_MOESM1_ESM.xlsx]

## Sheet: S1. Analyzed Plant Genomes
Supplemental Table 1.
Genomes used in this study
Species	Abbreviation	Branch	Order	Family	Chromosomes	Tax ID	Genome Size(Mb)	Source of Data	Herb plant/Woody plant	Land plant/Aquatic plant
Arabidopsis lyrata	Arlyr	Malvids	Brassicales	Brassicaceae	-	59689	206.668	Phytozome	herb plant	land plant
Arabidopsis thaliana	Artha	Malvids	Brassicales	Brassicaceae	5	3702	119.668	Phytozome	herb plant	land plant
Beta vulgaris	Bevul	Super asterids	Caryophyllales	Amaranthaceae	9	161934	540.537	Phytozome	herb plant	land plant
Brachypodium distachyon	Brdis	Monocots	Poales	Poaceae	5	15368	271.163	Phytozome	herb plant	land plant
Brassica napus	Brnap	Malvids	Brassicales	Brassicaceae	19	3708	976.191	RefSeq	herb plant	land plant
Brassica oleracea	Brole	Malvids	Brassicales	Brassicaceae	9	3712	385.007	Phytozome	herb plant	land plant
Carica papaya	Capap	Malvids	Brassicales	Caricaceae	9	3649	342.68	Phytozome	woody plant	land plant
Citrus clementina	Cicle	Malvids	Sapindales	Rutaceae	9	85681	301.387	Phytozome	woody plant	land plant
Dorcoceras hygrometricum	Dohyg	Lamiids	Lamiales	Gesneriaceae	-	-	1521.36	NCBI	herb plant	land plant
Elaeis guineensis	Elgui	Monocots	Arecales	Arecaceae	16	51953	1535.18	RefSeq	woody plant	land plant
Erythranthe guttata	Ergut	Lamiids	Lamiales	Phrymaceae	-	4155	322.167	RefSeq	herb plant	land plant
Eucalyptus grandis	Eugra	Malvids	Myrtales	Myrtaceae	11	71139	691.346	Phytozome	woody plant	land plant
Eutrema salsugineum	Eusal	Malvids	Brassicales	Brassicaceae	7	72664	243.118	Phytozome	herb plant	land plant
Fragaria vesca	Frves	Fabids	Rosales	Rosaceae	7	57918	220.357	Phytozome	herb plant	land plant
Fragaria x ananassa	Frana	Fabids	Rosales	Rosaceae	-	3747	805.489	Phytozome	herb plant	land plant
Glycine max	Glmax	Fabids	Fabales	Fabaceae	20	3847	978.387	Phytozome	herb plant	land plant
Glycine soja	Glsoj	Fabids	Fabales	Fabaceae	20	3848	985.26	Phytozome	herb plant	land plant
Gossypium barbadense	Gobar	Malvids	Malvales	Malvaceae	13	3634	2195.8	Phytozome	woody plant	land plant
Gossypium hirsutum	Gohir	Malvids	Malvales	Malvaceae	26	3635	2305.24	Phytozome	herb plant	land plant
Gossypium raimondii	Gorai	Malvids	Malvales	Malvaceae	13	29730	761.406	Phytozome	herb plant	land plant
Hordeum vulgare	Hovul	Monocots	Poales	Poaceae	7	4513	4833.79	Phytozome	herb plant	land plant
Lotus japonicus	Lojap	Fabids	Fabales	Fabaceae	6	34305	544.174	Phytozome	herb plant	land plant
Malus domestica	Madom	Fabids	Rosales	Rosaceae	17	3750	709.561	Phytozome	woody plant	land plant
Manihot esculenta	Maesc	Fabids	Malpighiales	Euphorbiaceae	18	3983	639.587	Phytozome	woody plant	land plant
Medicago truncatula	Metru	Fabids	Fabales	Fabaceae	8	3880	411.831	Phytozome	herb plant	land plant
Nelumbo nucifera	Nenuc	Base eudicots	Proteales	Nelumbonaceae	8	4432	804.648	RefSeq	herb plant	aquatic plant
Oryza brachyantha	Orbra	Monocots	Poales	Poaceae	12	4533	263.33	RefSeq	herb plant	land plant
Oryza sativa	Orsat	Monocots	Poales	Poaceae	12	4530	374.471	Phytozome	herb plant	land plant
Panicum hallii	Pahal	Monocots	Poales	Poaceae	9	206008	535.889	Phytozome	herb plant	land plant
Panicum virgatum	Pavir	Monocots	Poales	Poaceae	18	38727	1129.86	Phytozome	herb plant	land plant
Phaseolus vulgaris	Phvul	Fabids	Fabales	Fabaceae	11	3885	537.219	Phytozome	herb plant	land plant
Populus euphratica	Poeup	Fabids	Malpighiales	Salicaceae	-	75702	496.033	RefSeq	woody plant	land plant
Populus trichocarpa	Potric	Fabids	Malpighiales	Salicaceae	19	3694	392.162	Phytozome	woody plant	land plant
Prunus persica	Prper	Fabids	Rosales	Rosaceae	8	3760	227.411	Phytozome	woody plant	land plant
Ricinus communis	Ricom	Fabids	Malpighiales	Euphorbiaceae	-	3988	350.631	Phytozome	woody plant	land plant
Setaria italica	Seita	Monocots	Poales	Poaceae	9	4555	405.737	Phytozome	herb plant	land plant
Setaria viridis	Sevir	Monocots	Poales	Poaceae	9	4556	395.732	Phytozome	herb plant	land plant
Solanum lycopersicum	Solyc	Lamiids	Solanales	Solanaceae	12	4081	828.077	Phytozome	herb plant	land plant
Sorghum bicolor	Sobic	Monocots	Poales	Poaceae	10	4558	708.864	Phytozome	herb plant	land plant
Theobroma cacao	Thcac	Malvids	Malvales	Malvaceae	10	3641	341.709	Phytozome	woody plant	land plant
Zea mays	Zemay	Monocots	Poales	Poaceae	10	4577	2135.08	Phytozome	herb plant	land plant

## Sheet: S2. Plant NLR Proteins
Supplemental Table 2.
13208 NLR proteins in 41 plant genomes were identified using HMMER V3.
NBS Gene Name (Species|ID)	Original Protein ID
Arlyr|NBS0001	AL5G25700.t1_Arlyr
Arlyr|NBS0002	AL5G31350.t1_Arlyr
Arlyr|NBS0003	AL5G32000.t1_Arlyr
Arlyr|NBS0004	AL5G19550.t1_Arlyr
Arlyr|NBS0005	AL5G32010.t1_Arlyr
Arlyr|NBS0006	AL5G25710.t1_Arlyr
Arlyr|NBS0007	AL5G25680.t1_Arlyr
Arlyr|NBS0008	AL5G16480.t1_Arlyr
Arlyr|NBS0009	AL378U10010.t1_Arlyr
Arlyr|NBS0010	AL20U10060.t1_Arlyr
Arlyr|NBS0011	AL20U10020.t1_Arlyr
Arlyr|NBS0012	AL4G14820.t1_Arlyr
Arlyr|NBS0013	AL4G22240.t1_Arlyr
Arlyr|NBS0014	AL4G23030.t1_Arlyr
Arlyr|NBS0015	AL4G14810.t1_Arlyr
Arlyr|NBS0016	AL4G22780.t1_Arlyr
Arlyr|NBS0017	AL786U10010.t1_Arlyr
Arlyr|NBS0018	AL293U10010.t1_Arlyr
Arlyr|NBS0019	AL9U11610.t1_Arlyr
Arlyr|NBS0020	AL6G29600.t1_Arlyr
Arlyr|NBS0021	AL6G42230.t1_Arlyr
Arlyr|NBS0022	AL6G46810.t1_Arlyr
Arlyr|NBS0023	AL6G28990.t1_Arlyr
Arlyr|NBS0024	AL6G41570.t1_Arlyr
Arlyr|NBS0025	AL6G46820.t1_Arlyr
Arlyr|NBS0026	AL6G21880.t2_Arlyr
Arlyr|NBS0027	AL6G28980.t1_Arlyr
Arlyr|NBS0028	AL6G33840.t1_Arlyr
Arlyr|NBS0029	AL6G14380.t1_Arlyr
Arlyr|NBS0030	AL6G28770.t1_Arlyr
Arlyr|NBS0031	AL6G29060.t2_Arlyr
Arlyr|NBS0032	AL37U10040.t1_Arlyr
Arlyr|NBS0033	AL1G67280.t1_Arlyr
Arlyr|NBS0034	AL1G67230.t1_Arlyr
Arlyr|NBS0035	AL1G61840.t2_Arlyr
Arlyr|NBS0036	AL1G67210.t1_Arlyr
Arlyr|NBS0037	AL1G66350.t2_Arlyr
Arlyr|NBS0038	AL1G66330.t1_Arlyr
Arlyr|NBS0039	AL1G38300.t1_Arlyr
Arlyr|NBS0040	AL1G23500.t1_Arlyr
Arlyr|NBS0041	AL1G47950.t1_Arlyr
Arlyr|NBS0042	AL1G65640.t1_Arlyr
Arlyr|NBS0043	AL1G23590.t1_Arlyr
Arlyr|NBS0044	AL1G23600.t1_Arlyr
Arlyr|NBS0045	AL1G65670.t1_Arlyr
Arlyr|NBS0046	AL1G23480.t1_Arlyr
Arlyr|NBS0047	AL1G60930.t1_Arlyr
Arlyr|NBS0048	AL1G66180.t1_Arlyr
Arlyr|NBS0049	AL1G28050.t2_Arlyr
Arlyr|NBS0050	AL1G29920.t1_Arlyr
Arlyr|NBS0051	AL1G38285.t1_Arlyr
Arlyr|NBS0052	AL1G21900.t1_Arlyr
Arlyr|NBS0053	AL1G38290.t1_Arlyr
Arlyr|NBS0054	AL1G38310.t1_Arlyr
Arlyr|NBS0055	AL1G66260.t1_Arlyr
Arlyr|NBS0056	AL1G57800.t1_Arlyr
Arlyr|NBS0057	AL1G65650.t1_Arlyr
Arlyr|NBS0058	AL43U10010.t1_Arlyr
Arlyr|NBS0059	AL7G25610.t1_Arlyr
Arlyr|NBS0060	AL7G52410.t1_Arlyr
Arlyr|NBS0061	AL7G52310.t1_Arlyr
Arlyr|NBS0062	AL7G47590.t1_Arlyr
Arlyr|NBS0063	AL7G34610.t1_Arlyr
Arlyr|NBS0064	AL7G14890.t1_Arlyr
Arlyr|NBS0065	AL7G18240.t1_Arlyr
Arlyr|NBS0066	AL7G47570.t1_Arlyr
Arlyr|NBS0067	AL7G46430.t1_Arlyr
Arlyr|NBS0068	AL7G52360.t1_Arlyr
Arlyr|NBS0069	AL7G14900.t1_Arlyr
Arlyr|NBS0070	AL7G35040.t1_Arlyr
Arlyr|NBS0071	AL7G48660.t1_Arlyr
Arlyr|NBS0072	AL7G47870.t1_Arlyr
Arlyr|NBS0073	AL7G34620.t1_Arlyr
Arlyr|NBS0074	AL7G31750.t1_Arlyr
Arlyr|NBS0075	AL7G39090.t1_Arlyr
Arlyr|NBS0076	AL7G49910.t1_Arlyr
Arlyr|NBS0077	AL7G52290.t1_Arlyr
Arlyr|NBS0078	AL7G47850.t1_Arlyr
Arlyr|NBS0079	AL7G46780.t1_Arlyr
Arlyr|NBS0080	AL7G48650.t1_Arlyr
Arlyr|NBS0081	AL7G47550.t1_Arlyr
Arlyr|NBS0082	AL7G34080.t1_Arlyr
Arlyr|NBS0083	AL7G49920.t2_Arlyr
Arlyr|NBS0084	AL7G47600.t1_Arlyr
Arlyr|NBS0085	AL7G37760.t1_Arlyr
Arlyr|NBS0086	AL7G41510.t1_Arlyr
Arlyr|NBS0087	AL7G44810.t1_Arlyr
Arlyr|NBS0088	AL7G46810.t1_Arlyr
Arlyr|NBS0089	AL7G26890.t1_Arlyr
Arlyr|NBS0090	AL7G47890.t1_Arlyr
Arlyr|NBS0091	AL7G52380.t1_Arlyr
Arlyr|NBS0092	AL625U10020.t1_Arlyr
Arlyr|NBS0093	AL3G14170.t1_Arlyr
Arlyr|NBS0094	AL3G42680.t1_Arlyr
Arlyr|NBS0095	AL3G20910.t1_Arlyr
Arlyr|NBS0096	AL3G28370.t1_Arlyr
Arlyr|NBS0097	AL3G26850.t1_Arlyr
Arlyr|NBS0098	AL3G49580.t1_Arlyr
Arlyr|NBS0099	AL3G26840.t1_Arlyr
Arlyr|NBS0100	AL3G18260.t1_Arlyr
Arlyr|NBS0101	AL2G14410.t1_Arlyr
Arlyr|NBS0102	AL2G17080.t1_Arlyr
Arlyr|NBS0103	AL2G17390.t1_Arlyr
Arlyr|NBS0104	AL2G11240.t1_Arlyr
Arlyr|NBS0105	AL2G17100.t1_Arlyr
Arlyr|NBS0106	AL2G32570.t1_Arlyr
Arlyr|NBS0107	AL2G17250.t1_Arlyr
Arlyr|NBS0108	AL2G17810.t1_Arlyr
Arlyr|NBS0109	AL2G32630.t1_Arlyr
Arlyr|NBS0110	AL2G11390.t1_Arlyr
Arlyr|NBS0111	AL2G32660.t1_Arlyr
Arlyr|NBS0112	AL2G17070.t1_Arlyr
Arlyr|NBS0113	AL2G16740.t1_Arlyr
Arlyr|NBS0114	AL2G11205.t1_Arlyr
Arlyr|NBS0115	AL2G17650.t1_Arlyr
Arlyr|NBS0116	AL2G13240.t1_Arlyr
Arlyr|NBS0117	AL2G16980.t1_Arlyr
Arlyr|NBS0118	AL2G15160.t1_Arlyr
Arlyr|NBS0119	AL2G32560.t1_Arlyr
Arlyr|NBS0120	AL2G32530.t1_Arlyr
Arlyr|NBS0121	AL2G17830.t1_Arlyr
Arlyr|NBS0122	AL2G19370.t1_Arlyr
Arlyr|NBS0123	AL2G17430.t1_Arlyr
Arlyr|NBS0124	AL2G32590.t1_Arlyr
Arlyr|NBS0125	AL2G23700.t1_Arlyr
Arlyr|NBS0126	AL2G11380.t1_Arlyr
Arlyr|NBS0127	AL2G17420.t1_Arlyr
Arlyr|NBS0128	AL2G17260.t1_Arlyr
Arlyr|NBS0129	AL2G11260.t1_Arlyr
Arlyr|NBS0130	AL2G11220.t1_Arlyr
Arlyr|NBS0131	AL8G16550.t1_Arlyr
Arlyr|NBS0132	AL8G14230.t1_Arlyr
Arlyr|NBS0133	AL8G11910.t1_Arlyr
Arlyr|NBS0134	AL8G44500.t1_Arlyr
Arlyr|NBS0135	AL8G13950.t1_Arlyr
Arlyr|NBS0136	AL8G13330.t1_Arlyr
Arlyr|NBS0137	AL8G13840.t1_Arlyr
Arlyr|NBS0138	AL8G13280.t1_Arlyr
Arlyr|NBS0139	AL8G13890.t1_Arlyr
Arlyr|NBS0140	AL8G16430.t1_Arlyr
Arlyr|NBS0141	AL8G14360.t1_Arlyr
Arlyr|NBS0142	AL8G13870.t1_Arlyr
Arlyr|NBS0143	AL8G11900.t1_Arlyr
Arlyr|NBS0144	AL8G14600.t1_Arlyr
Arlyr|NBS0145	AL8G13770.t1_Arlyr
Arlyr|NBS0146	AL8G11920.t1_Arlyr
Arlyr|NBS0147	AL8G21640.t1_Arlyr
Arlyr|NBS0148	AL8G13760.t1_Arlyr
Arlyr|NBS0149	AL8G12190.t1_Arlyr
Arlyr|NBS0150	AL8G11930.t1_Arlyr
Arlyr|NBS0151	AL8G11840.t1_Arlyr
Arlyr|NBS0152	AL8G11960.t1_Arlyr
Arlyr|NBS0153	AL8G13740.t1_Arlyr
Arlyr|NBS0154	AL8G13930.t1_Arlyr
Arlyr|NBS0155	AL8G13790.t1_Arlyr
Arlyr|NBS0156	AL8G13940.t1_Arlyr
Arlyr|NBS0157	AL8G13860.t1_Arlyr
Arlyr|NBS0158	AL8G13230.t1_Arlyr
Arlyr|NBS0159	AL8G13880.t1_Arlyr
Arlyr|NBS0160	AL8G14630.t1_Arlyr
Arlyr|NBS0161	AL8G16530.t1_Arlyr
Arlyr|NBS0162	AL8G13700.t1_Arlyr
Arlyr|NBS0163	AL8G13620.t1_Arlyr
Arlyr|NBS0164	AL8G11950.t1_Arlyr
Arlyr|NBS0165	AL8G13960.t1_Arlyr
Arlyr|NBS0166	AL8G14370.t1_Arlyr
Arlyr|NBS0167	AL8G14320.t1_Arlyr
Arlyr|NBS0168	AL8G13830.t1_Arlyr
Arlyr|NBS0169	AL8G14240.t1_Arlyr
Arlyr|NBS0170	AL8G17970.t1_Arlyr
Arlyr|NBS0171	AL8G13750.t1_Arlyr
Arlyr|NBS0172	AL8G13600.t1_Arlyr
Arlyr|NBS0173	AL8G13580.t1_Arlyr
Arlyr|NBS0174	AL8G13590.t1_Arlyr
Artha|NBS0001	AT2G17050.1_Artha
Artha|NBS0002	AT2G17060.1_Artha
Artha|NBS0003	AT2G14080.1_Artha
Artha|NBS0004	AT2G16870.1_Artha
Artha|NBS0005	AT4G26090.1_Artha
Artha|NBS0006	AT4G36150.1_Artha
Artha|NBS0007	AT4G11170.1_Artha
Artha|NBS0008	AT4G12020.2_Artha
Artha|NBS0009	AT4G19050.1_Artha
Artha|NBS0010	AT4G16890.1_Artha
Artha|NBS0011	AT4G36140.1_Artha
Artha|NBS0012	AT4G08450.1_Artha
Artha|NBS0013	AT4G19510.1_Artha
Artha|NBS0014	AT4G16990.2_Artha
Artha|NBS0015	AT4G09430.1_Artha
Artha|NBS0016	AT4G14370.1_Artha
Artha|NBS0017	AT4G19060.1_Artha
Artha|NBS0018	AT4G10780.1_Artha
Artha|NBS0019	AT4G19520.1_Artha
Artha|NBS0020	AT4G16920.1_Artha
Artha|NBS0021	AT4G19530.1_Artha
Artha|NBS0022	AT4G19500.1_Artha
Artha|NBS0023	AT4G16960.1_Artha
Artha|NBS0024	AT4G12010.1_Artha
Artha|NBS0025	AT4G27190.1_Artha
Artha|NBS0026	AT4G09420.1_Artha
Artha|NBS0027	AT4G16950.1_Artha
Artha|NBS0028	AT4G09360.1_Artha
Artha|NBS0029	AT4G16940.1_Artha
Artha|NBS0030	AT4G16900.1_Artha
Artha|NBS0031	AT4G27220.1_Artha
Artha|NBS0032	AT4G33300.1_Artha
Artha|NBS0033	AT4G16860.1_Artha
Artha|NBS0034	AT1G72890.2_Artha
Artha|NBS0035	AT1G56540.1_Artha
Artha|NBS0036	AT1G33560.1_Artha
Artha|NBS0037	AT1G27180.1_Artha
Artha|NBS0038	AT1G63360.1_Artha
Artha|NBS0039	AT1G63750.3_Artha
Artha|NBS0040	AT1G58602.1_Artha
Artha|NBS0041	AT1G63860.1_Artha
Artha|NBS0042	AT1G59780.1_Artha
Artha|NBS0043	AT1G58807.1_Artha
Artha|NBS0044	AT1G53350.1_Artha
Artha|NBS0045	AT1G66090.1_Artha
Artha|NBS0046	AT1G72860.1_Artha
Artha|NBS0047	AT1G62630.1_Artha
Artha|NBS0048	AT1G58848.1_Artha
Artha|NBS0049	AT1G17600.1_Artha
Artha|NBS0050	AT1G72840.2_Artha
Artha|NBS0051	AT1G61180.2_Artha
Artha|NBS0052	AT1G63880.1_Artha
Artha|NBS0053	AT1G15890.1_Artha
Artha|NBS0054	AT1G17610.1_Artha
Artha|NBS0055	AT1G59620.1_Artha
Artha|NBS0056	AT1G61190.1_Artha
Artha|NBS0057	AT1G72850.1_Artha
Artha|NBS0058	AT1G61300.1_Artha
Artha|NBS0059	AT1G63870.1_Artha
Artha|NBS0060	AT1G63740.1_Artha
Artha|NBS0061	AT1G12210.1_Artha
Artha|NBS0062	AT1G10920.1_Artha
Artha|NBS0063	AT1G12280.1_Artha
Artha|NBS0064	AT1G12290.1_Artha
Artha|NBS0065	AT1G58400.1_Artha
Artha|NBS0066	AT1G58390.1_Artha
Artha|NBS0067	AT1G27170.1_Artha
Artha|NBS0068	AT1G31540.2_Artha
Artha|NBS0069	AT1G51480.1_Artha
Artha|NBS0070	AT1G56510.1_Artha
Artha|NBS0071	AT1G59124.1_Artha
Artha|NBS0072	AT1G56520.2_Artha
Artha|NBS0073	AT1G63350.1_Artha
Artha|NBS0074	AT1G63730.1_Artha
Artha|NBS0075	AT1G72870.1_Artha
Artha|NBS0076	AT1G59218.1_Artha
Artha|NBS0077	AT1G69550.1_Artha
Artha|NBS0078	AT1G72940.1_Artha
Artha|NBS0079	AT1G58410.1_Artha
Artha|NBS0080	AT1G52660.1_Artha
Artha|NBS0081	AT1G61310.1_Artha
Artha|NBS0082	AT1G65850.2_Artha
Artha|NBS0083	AT1G50180.1_Artha
Artha|NBS0084	AT1G64070.1_Artha
Artha|NBS0085	AT1G12220.1_Artha
Artha|NBS0086	AT3G44400.1_Artha
Artha|NBS0087	AT3G07040.1_Artha
Artha|NBS0088	AT3G50950.2_Artha
Artha|NBS0089	AT3G14470.1_Artha
Artha|NBS0090	AT3G15700.1_Artha
Artha|NBS0091	AT3G44630.3_Artha
Artha|NBS0092	AT3G14460.1_Artha
Artha|NBS0093	AT3G44670.1_Artha
Artha|NBS0094	AT3G25510.1_Artha
Artha|NBS0095	AT3G04210.1_Artha
Artha|NBS0096	AT3G46730.1_Artha
Artha|NBS0097	AT3G51570.1_Artha
Artha|NBS0098	AT3G44480.1_Artha
Artha|NBS0099	AT3G04220.1_Artha
Artha|NBS0100	AT3G46530.1_Artha
Artha|NBS0101	AT3G46710.1_Artha
Artha|NBS0102	AT3G51560.1_Artha
Artha|NBS0103	AT5G46260.1_Artha
Artha|NBS0104	AT5G22690.1_Artha
Artha|NBS0105	AT5G40910.1_Artha
Artha|NBS0106	AT5G45440.1_Artha
Artha|NBS0107	AT5G66630.1_Artha
Artha|NBS0108	AT5G41740.2_Artha
Artha|NBS0109	AT5G45240.1_Artha
Artha|NBS0110	AT5G48780.1_Artha
Artha|NBS0111	AT5G45490.1_Artha
Artha|NBS0112	AT5G40100.1_Artha
Artha|NBS0113	AT5G41550.1_Artha
Artha|NBS0114	AT5G44870.1_Artha
Artha|NBS0115	AT5G11250.1_Artha
Artha|NBS0116	AT5G18360.1_Artha
Artha|NBS0117	AT5G66910.1_Artha
Artha|NBS0118	AT5G41750.1_Artha
Artha|NBS0119	AT5G40060.1_Artha
Artha|NBS0120	AT5G51630.1_Artha
Artha|NBS0121	AT5G38850.1_Artha
Artha|NBS0122	AT5G43730.1_Artha
Artha|NBS0123	AT5G48620.1_Artha
Artha|NBS0124	AT5G18370.1_Artha
Artha|NBS0125	AT5G46270.1_Artha
Artha|NBS0126	AT5G46520.1_Artha
Artha|NBS0127	AT5G46450.1_Artha
Artha|NBS0128	AT5G58120.1_Artha
Artha|NBS0129	AT5G45250.1_Artha
Artha|NBS0130	AT5G46470.1_Artha
Artha|NBS0131	AT5G35450.1_Artha
Artha|NBS0132	AT5G47260.1_Artha
Artha|NBS0133	AT5G45260.1_Artha
Artha|NBS0134	AT5G45060.1_Artha
Artha|NBS0135	AT5G45200.1_Artha
Artha|NBS0136	AT5G05400.1_Artha
Artha|NBS0137	AT5G48770.1_Artha
Artha|NBS0138	AT5G17880.1_Artha
Artha|NBS0139	AT5G40090.1_Artha
Artha|NBS0140	AT5G66900.1_Artha
Artha|NBS0141	AT5G38340.1_Artha
Artha|NBS0142	AT5G43740.1_Artha
Artha|NBS0143	AT5G47280.1_Artha
Artha|NBS0144	AT5G47250.1_Artha
Artha|NBS0145	AT5G45230.1_Artha
Artha|NBS0146	AT5G45050.1_Artha
Artha|NBS0147	AT5G46510.1_Artha
Artha|NBS0148	AT5G38350.1_Artha
Artha|NBS0149	AT5G41540.1_Artha
Artha|NBS0150	AT5G18350.1_Artha
Artha|NBS0151	AT5G45210.1_Artha
Artha|NBS0152	AT5G17970.1_Artha
Artha|NBS0153	AT5G63020.1_Artha
Artha|NBS0154	AT5G46490.2_Artha
Artha|NBS0155	AT5G17680.1_Artha
Artha|NBS0156	AT5G44510.1_Artha
Artha|NBS0157	AT5G36930.2_Artha
Artha|NBS0158	AT5G17890.1_Artha
Artha|NBS0159	AT5G04720.1_Artha
Artha|NBS0160	AT5G49140.1_Artha
Artha|NBS0161	AT5G43470.1_Artha
Bevul|NBS0001	EL10Ac9g22234.1_Bevul
Bevul|NBS0002	EL10Ac9g22795.1_Bevul
Bevul|NBS0003	EL10Ac9g22802.1_Bevul
Bevul|NBS0004	EL10Ac9g22797.1_Bevul
Bevul|NBS0005	EL10Ac9g22804.1_Bevul
Bevul|NBS0006	EL10Ac9g21531.1_Bevul
Bevul|NBS0007	EL10Ac9g22899.1_Bevul
Bevul|NBS0008	EL10Ac9g22787.1_Bevul
Bevul|NBS0009	EL10Ac9g21849.1_Bevul
Bevul|NBS0010	EL10Ac9g21848.1_Bevul
Bevul|NBS0011	EL10Ac9g22791.1_Bevul
Bevul|NBS0012	EL10Ac9g21523.1_Bevul
Bevul|NBS0013	EL10Ac9g21076.1_Bevul
Bevul|NBS0014	EL10Ac1g01916.1_Bevul
Bevul|NBS0015	EL10Ac1g01813.1_Bevul
Bevul|NBS0016	EL10Ac1g00995.1_Bevul
Bevul|NBS0017	EL10Ac1g00997.1_Bevul
Bevul|NBS0018	EL10Ac1g02371.1_Bevul
Bevul|NBS0019	EL10Ac1g01016.1_Bevul
Bevul|NBS0020	EL10Ac1g00557.1_Bevul
Bevul|NBS0021	EL10Ac1g00625.1_Bevul
Bevul|NBS0022	EL10Ac1g01015.1_Bevul
Bevul|NBS0023	EL10Ac1g00623.1_Bevul
Bevul|NBS0024	EL10Ac4g08863.1_Bevul
Bevul|NBS0025	EL10Ac4g08115.1_Bevul
Bevul|NBS0026	EL10Ac4g08385.1_Bevul
Bevul|NBS0027	EL10Ac4g08075.1_Bevul
Bevul|NBS0028	EL10Ac4g07658.1_Bevul
Bevul|NBS0029	EL10Ac4g07829.1_Bevul
Bevul|NBS0030	EL10Ac4g07895.1_Bevul
Bevul|NBS0031	EL10Ac4g08111.1_Bevul
Bevul|NBS0032	EL10Ac4g09236.1_Bevul
Bevul|NBS0033	EL10Ac4g07833.1_Bevul
Bevul|NBS0034	EL10Ac4g09178.1_Bevul
Bevul|NBS0035	EL10Ac4g09179.1_Bevul
Bevul|NBS0036	EL10Ac4g07889.1_Bevul
Bevul|NBS0037	EL10Ac4g08114.1_Bevul
Bevul|NBS0038	EL10Ac4g09174.1_Bevul
Bevul|NBS0039	EL10Ac4g08112.1_Bevul
Bevul|NBS0040	EL10Ac4g07834.1_Bevul
Bevul|NBS0041	EL10Ac4g09176.1_Bevul
Bevul|NBS0042	EL10Ac4g07660.1_Bevul
Bevul|NBS0043	EL10Ac4g09154.1_Bevul
Bevul|NBS0044	EL10Ac4g08089.1_Bevul
Bevul|NBS0045	EL10Ac4g09161.1_Bevul
Bevul|NBS0046	EL10Ac4g09740.1_Bevul
Bevul|NBS0047	EL10Ac8g20011.1_Bevul
Bevul|NBS0048	EL10Ac8g20492.1_Bevul
Bevul|NBS0049	EL10Ac8g19175.1_Bevul
Bevul|NBS0050	EL10Ac8g19707.1_Bevul
Bevul|NBS0051	EL10Ac8g20039.1_Bevul
Bevul|NBS0052	EL10Ac7g18221.1_Bevul
Bevul|NBS0053	EL10Ac7g18195.1_Bevul
Bevul|NBS0054	EL10Ac7g18215.1_Bevul
Bevul|NBS0055	EL10Ac7g17642.1_Bevul
Bevul|NBS0056	EL10Ac7g18214.1_Bevul
Bevul|NBS0057	EL10Ac7g18213.1_Bevul
Bevul|NBS0058	EL10Ac7g18190.1_Bevul
Bevul|NBS0059	EL10Ac7g18216.1_Bevul
Bevul|NBS0060	EL10Ac7g17716.1_Bevul
Bevul|NBS0061	EL10Ac7g18189.1_Bevul
Bevul|NBS0062	EL10Ac7g18211.1_Bevul
Bevul|NBS0063	EL10Ac7g18187.1_Bevul
Bevul|NBS0064	EL10Ac7g17405.1_Bevul
Bevul|NBS0065	EL10Ac7g18208.1_Bevul
Bevul|NBS0066	EL10Ac7g18205.1_Bevul
Bevul|NBS0067	EL10Ac7g18204.1_Bevul
Bevul|NBS0068	EL10Ac7g18194.1_Bevul
Bevul|NBS0069	EL10Ac7g16871.1_Bevul
Bevul|NBS0070	EL10Ac7g18209.1_Bevul
Bevul|NBS0071	EL10Ac7g18201.1_Bevul
Bevul|NBS0072	EL10Ac7g16752.1_Bevul
Bevul|NBS0073	EL10Ac7g18218.1_Bevul
Bevul|NBS0074	EL10Ac7g18202.1_Bevul
Bevul|NBS0075	EL10Ac7g17091.1_Bevul
Bevul|NBS0076	EL10Ac7g18166.1_Bevul
Bevul|NBS0077	EL10Ac7g18207.1_Bevul
Bevul|NBS0078	EL10Ac7g18220.1_Bevul
Bevul|NBS0079	EL10Ac7g18193.1_Bevul
Bevul|NBS0080	EL10Ac7g16852.1_Bevul
Bevul|NBS0081	EL10Ac7g18219.1_Bevul
Bevul|NBS0082	EL10Ac7g18206.1_Bevul
Bevul|NBS0083	EL10Ac7g16882.1_Bevul
Bevul|NBS0084	EL10Ac2g02631.1_Bevul
Bevul|NBS0085	EL10Ac2g02507.1_Bevul
Bevul|NBS0086	EL10Ac2g04100.1_Bevul
Bevul|NBS0087	EL10Ac2g02582.1_Bevul
Bevul|NBS0088	EL10Ac2g04358.1_Bevul
Bevul|NBS0089	EL10Ac2g02793.1_Bevul
Bevul|NBS0090	EL10Ac2g02726.1_Bevul
Bevul|NBS0091	EL10Ac2g02725.1_Bevul
Bevul|NBS0092	EL10Ac2g02821.1_Bevul
Bevul|NBS0093	EL10Ac2g02632.1_Bevul
Bevul|NBS0094	EL10Ac2g02509.1_Bevul
Bevul|NBS0095	EL10Ac2g04097.1_Bevul
Bevul|NBS0096	EL10Ac2g04391.1_Bevul
Bevul|NBS0097	EL10Ac2g02584.1_Bevul
Bevul|NBS0098	EL10Ac2g02506.1_Bevul
Bevul|NBS0099	EL10Ac2g04099.1_Bevul
Bevul|NBS0100	EL10Ac2g02724.1_Bevul
Bevul|NBS0101	EL10Ac2g02583.1_Bevul
Bevul|NBS0102	EL10Ac2g02520.1_Bevul
Bevul|NBS0103	EL10Ac2g03161.1_Bevul
Bevul|NBS0104	EL10Ac2g03875.1_Bevul
Bevul|NBS0105	EL10Ac2g02830.1_Bevul
Bevul|NBS0106	EL10Ac2g02634.1_Bevul
Bevul|NBS0107	EL10Ac2g04356.1_Bevul
Bevul|NBS0108	EL10Ac2g04106.1_Bevul
Bevul|NBS0109	EL10Ac2g02636.1_Bevul
Bevul|NBS0110	EL10Ac2g04094.1_Bevul
Bevul|NBS0111	EL10Ac2g02790.1_Bevul
Bevul|NBS0112	EL10Ac2g02730.1_Bevul
Bevul|NBS0113	EL10Ac2g02502.1_Bevul
Bevul|NBS0114	EL10Ac2g02633.1_Bevul
Bevul|NBS0115	EL10Ac2g04101.1_Bevul
Bevul|NBS0116	EL10Ac2g04478.1_Bevul
Bevul|NBS0117	EL10Ac2g02511.1_Bevul
Bevul|NBS0118	EL10As8g23894.1_Bevul
Bevul|NBS0119	EL10Ac3g07016.1_Bevul
Bevul|NBS0120	EL10Ac3g07310.1_Bevul
Bevul|NBS0121	EL10Ac3g07327.1_Bevul
Bevul|NBS0122	EL10Ac3g07321.1_Bevul
Bevul|NBS0123	EL10Ac3g05950.1_Bevul
Bevul|NBS0124	EL10Ac3g06271.1_Bevul
Bevul|NBS0125	EL10Ac3g05677.1_Bevul
Bevul|NBS0126	EL10Ac3g06299.1_Bevul
Bevul|NBS0127	EL10Ac3g06946.1_Bevul
Bevul|NBS0128	EL10Ac3g05814.1_Bevul
Bevul|NBS0129	EL10Ac3g06298.1_Bevul
Bevul|NBS0130	EL10Ac3g07113.1_Bevul
Bevul|NBS0131	EL10Ac3g07316.1_Bevul
Bevul|NBS0132	EL10Ac3g05231.1_Bevul
Bevul|NBS0133	EL10Ac3g07329.1_Bevul
Bevul|NBS0134	EL10Ac3g06071.1_Bevul
Bevul|NBS0135	EL10Ac3g05540.1_Bevul
Bevul|NBS0136	EL10Ac3g07339.1_Bevul
Bevul|NBS0137	EL10Ac3g05809.1_Bevul
Bevul|NBS0138	EL10Ac3g06069.1_Bevul
Bevul|NBS0139	EL10Ac3g07211.1_Bevul
Bevul|NBS0140	EL10Ac3g05137.1_Bevul
Bevul|NBS0141	EL10Ac3g06272.1_Bevul
Bevul|NBS0142	EL10Ac3g06066.1_Bevul
Bevul|NBS0143	EL10Ac3g07288.1_Bevul
Bevul|NBS0144	EL10Ac3g07325.1_Bevul
Bevul|NBS0145	EL10Ac3g07326.1_Bevul
Bevul|NBS0146	EL10Ac3g05230.1_Bevul
Bevul|NBS0147	EL10Ac3g05559.1_Bevul
Bevul|NBS0148	EL10Ac3g05232.1_Bevul
Bevul|NBS0149	EL10Ac3g05228.1_Bevul
Bevul|NBS0150	EL10Ac3g05233.1_Bevul
Bevul|NBS0151	EL10Ac3g05766.1_Bevul
Bevul|NBS0152	EL10Ac3g07322.1_Bevul
Bevul|NBS0153	EL10As14g24079.1_Bevul
Bevul|NBS0154	EL10Ac6g13324.1_Bevul
Bevul|NBS0155	EL10Ac6g13326.1_Bevul
Bevul|NBS0156	EL10Ac6g14531.1_Bevul
Bevul|NBS0157	EL10Ac6g13763.1_Bevul
Bevul|NBS0158	EL10Ac6g13736.1_Bevul
Bevul|NBS0159	EL10Ac5g11093.1_Bevul
Bevul|NBS0160	EL10Ac5g10814.1_Bevul
Bevul|NBS0161	EL10Ac5g11215.1_Bevul
Bevul|NBS0162	EL10Ac5g12148.1_Bevul
Bevul|NBS0163	EL10Ac5g12125.1_Bevul
Bevul|NBS0164	EL10Ac5g12124.1_Bevul
Bevul|NBS0165	EL10Ac5g10815.1_Bevul
Bevul|NBS0166	EL10Ac5g11511.1_Bevul
Bevul|NBS0167	EL10Ac5g12073.1_Bevul
Bevul|NBS0168	EL10Ac5g10651.1_Bevul
Bevul|NBS0169	EL10Ac5g11095.1_Bevul
Bevul|NBS0170	EL10Ac5g12149.1_Bevul
Bevul|NBS0171	EL10Ac5g12147.1_Bevul
Brdis|NBS0001	Bradi1g29560.2.p_Brdis
Brdis|NBS0002	Bradi1g55080.2.p_Brdis
Brdis|NBS0003	Bradi1g51961.5.p_Brdis
Brdis|NBS0004	Bradi1g29267.2.p_Brdis
Brdis|NBS0005	Bradi1g34430.2.p_Brdis
Brdis|NBS0006	Bradi1g01551.1.p_Brdis
Brdis|NBS0007	Bradi1g55672.1.p_Brdis
Brdis|NBS0008	Bradi1g01250.4.p_Brdis
Brdis|NBS0009	Bradi1g00960.3.p_Brdis
Brdis|NBS0010	Bradi1g29381.2.p_Brdis
Brdis|NBS0011	Bradi1g01257.1.p_Brdis
Brdis|NBS0012	Bradi1g29370.4.p_Brdis
Brdis|NBS0013	Bradi1g01397.2.p_Brdis
Brdis|NBS0014	Bradi1g27770.1.p_Brdis
Brdis|NBS0015	Bradi1g78926.1.p_Brdis
Brdis|NBS0016	Bradi1g29634.3.p_Brdis
Brdis|NBS0017	Bradi1g51687.1.p_Brdis
Brdis|NBS0018	Bradi1g50419.1.p_Brdis
Brdis|NBS0019	Bradi1g29446.1.p_Brdis
Brdis|NBS0020	Bradi1g01380.2.p_Brdis
Brdis|NBS0021	Bradi1g44542.1.p_Brdis
Brdis|NBS0022	Bradi1g27757.2.p_Brdis
Brdis|NBS0023	Bradi1g50407.3.p_Brdis
Brdis|NBS0024	Bradi1g00278.1.p_Brdis
Brdis|NBS0025	Bradi1g01407.2.p_Brdis
Brdis|NBS0026	Bradi1g15650.1.p_Brdis
Brdis|NBS0027	Bradi1g51954.5.p_Brdis
Brdis|NBS0028	Bradi1g29427.6.p_Brdis
Brdis|NBS0029	Bradi1g48747.1.p_Brdis
Brdis|NBS0030	Bradi1g00234.1.p_Brdis
Brdis|NBS0031	Bradi1g79026.1.p_Brdis
Brdis|NBS0032	Bradi1g01387.5.p_Brdis
Brdis|NBS0033	Bradi1g59465.1.p_Brdis
Brdis|NBS0034	Bradi1g56695.1.p_Brdis
Brdis|NBS0035	Bradi1g29441.5.p_Brdis
Brdis|NBS0036	Bradi1g29352.2.p_Brdis
Brdis|NBS0037	Bradi1g22500.3.p_Brdis
Brdis|NBS0038	Bradi1g67840.1.p_Brdis
Brdis|NBS0039	Bradi1g29658.2.p_Brdis
Brdis|NBS0040	Bradi4g16492.6.p_Brdis
Brdis|NBS0041	Bradi4g20527.9.p_Brdis
Brdis|NBS0042	Bradi4g02490.2.p_Brdis
Brdis|NBS0043	Bradi4g02535.2.p_Brdis
Brdis|NBS0044	Bradi4g10220.2.p_Brdis
Brdis|NBS0045	Bradi4g44556.1.p_Brdis
Brdis|NBS0046	Bradi4g02552.1.p_Brdis
Brdis|NBS0047	Bradi4g09958.1.p_Brdis
Brdis|NBS0048	Bradi4g10180.3.p_Brdis
Brdis|NBS0049	Bradi4g09531.1.p_Brdis
Brdis|NBS0050	Bradi4g12770.6.p_Brdis
Brdis|NBS0051	Bradi4g17365.1.p_Brdis
Brdis|NBS0052	Bradi4g40482.3.p_Brdis
Brdis|NBS0053	Bradi4g24887.2.p_Brdis
Brdis|NBS0054	Bradi4g28177.5.p_Brdis
Brdis|NBS0055	Bradi4g10641.1.p_Brdis
Brdis|NBS0056	Bradi4g07902.4.p_Brdis
Brdis|NBS0057	Bradi4g07017.1.p_Brdis
Brdis|NBS0058	Bradi4g40731.1.p_Brdis
Brdis|NBS0059	Bradi4g10153.4.p_Brdis
Brdis|NBS0060	Bradi4g12131.1.p_Brdis
Brdis|NBS0061	Bradi4g12684.1.p_Brdis
Brdis|NBS0062	Bradi4g07906.2.p_Brdis
Brdis|NBS0063	Bradi4g10030.2.p_Brdis
Brdis|NBS0064	Bradi4g17141.1.p_Brdis
Brdis|NBS0065	Bradi4g33467.4.p_Brdis
Brdis|NBS0066	Bradi4g11920.4.p_Brdis
Brdis|NBS0067	Bradi4g02528.3.p_Brdis
Brdis|NBS0068	Bradi4g05870.1.p_Brdis
Brdis|NBS0069	Bradi4g24914.1.p_Brdis
Brdis|NBS0070	Bradi4g03005.1.p_Brdis
Brdis|NBS0071	Bradi4g09788.3.p_Brdis
Brdis|NBS0072	Bradi4g21946.1.p_Brdis
Brdis|NBS0073	Bradi4g24843.1.p_Brdis
Brdis|NBS0074	Bradi4g38170.3.p_Brdis
Brdis|NBS0075	Bradi4g02625.1.p_Brdis
Brdis|NBS0076	Bradi4g44550.7.p_Brdis
Brdis|NBS0077	Bradi4g40583.8.p_Brdis
Brdis|NBS0078	Bradi4g39317.11.p_Brdis
Brdis|NBS0079	Bradi4g10171.3.p_Brdis
Brdis|NBS0080	Bradi4g24857.1.p_Brdis
Brdis|NBS0081	Bradi4g24852.1.p_Brdis
Brdis|NBS0082	Bradi4g01687.6.p_Brdis
Brdis|NBS0083	Bradi4g12737.6.p_Brdis
Brdis|NBS0084	Bradi4g10051.1.p_Brdis
Brdis|NBS0085	Bradi4g06470.1.p_Brdis
Brdis|NBS0086	Bradi4g12678.2.p_Brdis
Brdis|NBS0087	Bradi4g15067.1.p_Brdis
Brdis|NBS0088	Bradi4g21950.6.p_Brdis
Brdis|NBS0089	Bradi4g12895.1.p_Brdis
Brdis|NBS0090	Bradi4g12893.1.p_Brdis
Brdis|NBS0091	Bradi4g44227.8.p_Brdis
Brdis|NBS0092	Bradi4g12735.2.p_Brdis
Brdis|NBS0093	Bradi4g04655.5.p_Brdis
Brdis|NBS0094	Bradi4g23880.1.p_Brdis
Brdis|NBS0095	Bradi4g09587.6.p_Brdis
Brdis|NBS0096	Bradi4g02520.3.p_Brdis
Brdis|NBS0097	Bradi4g44217.6.p_Brdis
Brdis|NBS0098	Bradi4g44603.2.p_Brdis
Brdis|NBS0099	Bradi4g01113.3.p_Brdis
Brdis|NBS0100	Bradi4g28188.2.p_Brdis
Brdis|NBS0101	Bradi4g10190.3.p_Brdis
Brdis|NBS0102	Bradi4g09247.2.p_Brdis
Brdis|NBS0103	Bradi4g22022.1.p_Brdis
Brdis|NBS0104	Bradi4g14697.1.p_Brdis
Brdis|NBS0105	Bradi4g38671.1.p_Brdis
Brdis|NBS0106	Bradi4g09794.1.p_Brdis
Brdis|NBS0107	Bradi4g10195.1.p_Brdis
Brdis|NBS0108	Bradi4g12877.1.p_Brdis
Brdis|NBS0109	Bradi4g10672.1.p_Brdis
Brdis|NBS0110	Bradi4g09943.1.p_Brdis
Brdis|NBS0111	Bradi4g07027.1.p_Brdis
Brdis|NBS0112	Bradi4g10017.3.p_Brdis
Brdis|NBS0113	Bradi4g44590.1.p_Brdis
Brdis|NBS0114	Bradi4g09597.4.p_Brdis
Brdis|NBS0115	Bradi4g09886.3.p_Brdis
Brdis|NBS0116	Bradi4g12313.1.p_Brdis
Brdis|NBS0117	Bradi4g02825.1.p_Brdis
Brdis|NBS0118	Bradi4g10453.1.p_Brdis
Brdis|NBS0119	Bradi4g36976.1.p_Brdis
Brdis|NBS0120	Bradi4g10060.1.p_Brdis
Brdis|NBS0121	Bradi4g25039.1.p_Brdis
Brdis|NBS0122	Bradi4g44575.3.p_Brdis
Brdis|NBS0123	Bradi4g06611.2.p_Brdis
Brdis|NBS0124	Bradi4g41708.1.p_Brdis
Brdis|NBS0125	Bradi4g10040.1.p_Brdis
Brdis|NBS0126	Bradi4g07911.1.p_Brdis
Brdis|NBS0127	Bradi4g01117.2.p_Brdis
Brdis|NBS0128	Bradi4g04662.2.p_Brdis
Brdis|NBS0129	Bradi4g12666.1.p_Brdis
Brdis|NBS0130	Bradi4g10450.1.p_Brdis
Brdis|NBS0131	Bradi4g44642.1.p_Brdis
Brdis|NBS0132	Bradi4g10147.1.p_Brdis
Brdis|NBS0133	Bradi4g02525.10.p_Brdis
Brdis|NBS0134	Bradi4g21842.1.p_Brdis
Brdis|NBS0135	Bradi4g21890.1.p_Brdis
Brdis|NBS0136	Bradi4g25810.1.p_Brdis
Brdis|NBS0137	Bradi4g10045.2.p_Brdis
Brdis|NBS0138	Bradi4g44646.2.p_Brdis
Brdis|NBS0139	Bradi4g04657.2.p_Brdis
Brdis|NBS0140	Bradi4g06460.1.p_Brdis
Brdis|NBS0141	Bradi4g03230.2.p_Brdis
Brdis|NBS0142	Bradi4g25780.2.p_Brdis
Brdis|NBS0143	Bradi4g09577.3.p_Brdis
Brdis|NBS0144	Bradi4g13987.7.p_Brdis
Brdis|NBS0145	Bradi4g13978.2.p_Brdis
Brdis|NBS0146	Bradi4g02500.3.p_Brdis
Brdis|NBS0147	Bradi4g15060.3.p_Brdis
Brdis|NBS0148	Bradi4g10207.2.p_Brdis
Brdis|NBS0149	Bradi4g06970.1.p_Brdis
Brdis|NBS0150	Bradi5g01167.2.p_Brdis
Brdis|NBS0151	Bradi5g15560.1.p_Brdis
Brdis|NBS0152	Bradi5g22179.1.p_Brdis
Brdis|NBS0153	Bradi5g22842.1.p_Brdis
Brdis|NBS0154	Bradi5g00452.1.p_Brdis
Brdis|NBS0155	Bradi5g22187.1.p_Brdis
Brdis|NBS0156	Bradi5g00871.1.p_Brdis
Brdis|NBS0157	Bradi5g01209.1.p_Brdis
Brdis|NBS0158	Bradi5g22547.1.p_Brdis
Brdis|NBS0159	Bradi5g02860.2.p_Brdis
Brdis|NBS0160	Bradi5g02360.3.p_Brdis
Brdis|NBS0161	Bradi5g03989.1.p_Brdis
Brdis|NBS0162	Bradi5g01924.1.p_Brdis
Brdis|NBS0163	Bradi5g01211.1.p_Brdis
Brdis|NBS0164	Bradi5g02367.1.p_Brdis
Brdis|NBS0165	Bradi5g03987.1.p_Brdis
Brdis|NBS0166	Bradi5g15565.1.p_Brdis
Brdis|NBS0167	Bradi5g17527.1.p_Brdis
Brdis|NBS0168	Bradi5g01546.1.p_Brdis
Brdis|NBS0169	Bradi5g27069.1.p_Brdis
Brdis|NBS0170	Bradi5g01936.1.p_Brdis
Brdis|NBS0171	Bradi5g22146.2.p_Brdis
Brdis|NBS0172	Bradi5g03110.1.p_Brdis
Brdis|NBS0173	Bradi2g03040.1.p_Brdis
Brdis|NBS0174	Bradi2g38836.1.p_Brdis
Brdis|NBS0175	Bradi2g38905.1.p_Brdis
Brdis|NBS0176	Bradi2g52840.1.p_Brdis
Brdis|NBS0177	Bradi2g39517.4.p_Brdis
Brdis|NBS0178	Bradi2g09480.1.p_Brdis
Brdis|NBS0179	Bradi2g34986.3.p_Brdis
Brdis|NBS0180	Bradi2g61520.3.p_Brdis
Brdis|NBS0181	Bradi2g03061.5.p_Brdis
Brdis|NBS0182	Bradi2g03200.2.p_Brdis
Brdis|NBS0183	Bradi2g36179.1.p_Brdis
Brdis|NBS0184	Bradi2g39074.2.p_Brdis
Brdis|NBS0185	Bradi2g37195.1.p_Brdis
Brdis|NBS0186	Bradi2g21360.1.p_Brdis
Brdis|NBS0187	Bradi2g59310.1.p_Brdis
Brdis|NBS0188	Bradi2g39560.2.p_Brdis
Brdis|NBS0189	Bradi2g61510.1.p_Brdis
Brdis|NBS0190	Bradi2g38842.1.p_Brdis
Brdis|NBS0191	Bradi2g36150.1.p_Brdis
Brdis|NBS0192	Bradi2g37990.2.p_Brdis
Brdis|NBS0193	Bradi2g38828.4.p_Brdis
Brdis|NBS0194	Bradi2g57534.6.p_Brdis
Brdis|NBS0195	Bradi2g52150.1.p_Brdis
Brdis|NBS0196	Bradi2g12497.1.p_Brdis
Brdis|NBS0197	Bradi2g60260.7.p_Brdis
Brdis|NBS0198	Bradi2g03009.1.p_Brdis
Brdis|NBS0199	Bradi2g39537.1.p_Brdis
Brdis|NBS0200	Bradi2g36037.1.p_Brdis
Brdis|NBS0201	Bradi2g38928.2.p_Brdis
Brdis|NBS0202	Bradi2g39847.1.p_Brdis
Brdis|NBS0203	Bradi2g60230.3.p_Brdis
Brdis|NBS0204	Bradi2g39547.1.p_Brdis
Brdis|NBS0205	Bradi2g39648.1.p_Brdis
Brdis|NBS0206	Bradi2g38987.4.p_Brdis
Brdis|NBS0207	Bradi2g11926.1.p_Brdis
Brdis|NBS0208	Bradi2g39393.2.p_Brdis
Brdis|NBS0209	Bradi2g37172.3.p_Brdis
Brdis|NBS0210	Bradi2g38192.2.p_Brdis
Brdis|NBS0211	Bradi2g38982.1.p_Brdis
Brdis|NBS0212	Bradi2g52450.6.p_Brdis
Brdis|NBS0213	Bradi2g39622.1.p_Brdis
Brdis|NBS0214	Bradi2g38810.2.p_Brdis
Brdis|NBS0215	Bradi2g36030.2.p_Brdis
Brdis|NBS0216	Bradi2g39576.1.p_Brdis
Brdis|NBS0217	Bradi2g39247.1.p_Brdis
Brdis|NBS0218	Bradi2g03191.1.p_Brdis
Brdis|NBS0219	Bradi2g37166.4.p_Brdis
Brdis|NBS0220	Bradi2g39091.1.p_Brdis
Brdis|NBS0221	Bradi2g38801.1.p_Brdis
Brdis|NBS0222	Bradi2g48487.1.p_Brdis
Brdis|NBS0223	Bradi2g09427.1.p_Brdis
Brdis|NBS0224	Bradi2g36176.2.p_Brdis
Brdis|NBS0225	Bradi2g39212.1.p_Brdis
Brdis|NBS0226	Bradi2g25327.2.p_Brdis
Brdis|NBS0227	Bradi2g03591.1.p_Brdis
Brdis|NBS0228	Bradi2g35767.1.p_Brdis
Brdis|NBS0229	Bradi2g09434.1.p_Brdis
Brdis|NBS0230	Bradi2g60250.1.p_Brdis
Brdis|NBS0231	Bradi2g39067.1.p_Brdis
Brdis|NBS0232	Bradi2g60434.4.p_Brdis
Brdis|NBS0233	Bradi2g51807.3.p_Brdis
Brdis|NBS0234	Bradi2g03260.1.p_Brdis
Brdis|NBS0235	Bradi2g60418.2.p_Brdis
Brdis|NBS0236	Bradi3g28592.2.p_Brdis
Brdis|NBS0237	Bradi3g03935.1.p_Brdis
Brdis|NBS0238	Bradi3g34697.10.p_Brdis
Brdis|NBS0239	Bradi3g22520.5.p_Brdis
Brdis|NBS0240	Bradi3g34967.4.p_Brdis
Brdis|NBS0241	Bradi3g34723.1.p_Brdis
Brdis|NBS0242	Bradi3g45550.1.p_Brdis
Brdis|NBS0243	Bradi3g03874.3.p_Brdis
Brdis|NBS0244	Bradi3g03597.1.p_Brdis
Brdis|NBS0245	Bradi3g05470.2.p_Brdis
Brdis|NBS0246	Bradi3g60337.1.p_Brdis
Brdis|NBS0247	Bradi3g58951.2.p_Brdis
Brdis|NBS0248	Bradi3g14928.1.p_Brdis
Brdis|NBS0249	Bradi3g03878.1.p_Brdis
Brdis|NBS0250	Bradi3g15594.4.p_Brdis
Brdis|NBS0251	Bradi3g15277.3.p_Brdis
Brdis|NBS0252	Bradi3g58937.6.p_Brdis
Brdis|NBS0253	Bradi3g07775.1.p_Brdis
Brdis|NBS0254	Bradi3g03587.2.p_Brdis
Brdis|NBS0255	Bradi3g60446.4.p_Brdis
Brdis|NBS0256	Bradi3g15592.1.p_Brdis
Brdis|NBS0257	Bradi3g60250.3.p_Brdis
Brdis|NBS0258	Bradi3g03882.1.p_Brdis
Brdis|NBS0259	Bradi3g00757.1.p_Brdis
Brdis|NBS0260	Bradi3g10370.4.p_Brdis
Brdis|NBS0261	Bradi3g15075.1.p_Brdis
Brdis|NBS0262	Bradi3g41910.1.p_Brdis
Brdis|NBS0263	Bradi3g05480.1.p_Brdis
Brdis|NBS0264	Bradi3g00741.2.p_Brdis
Brdis|NBS0265	Bradi3g55006.3.p_Brdis
Brdis|NBS0266	Bradi3g03464.1.p_Brdis
Brdis|NBS0267	Bradi3g60981.2.p_Brdis
Brdis|NBS0268	Bradi3g34722.2.p_Brdis
Brdis|NBS0269	Bradi3g22538.1.p_Brdis
Brdis|NBS0270	Bradi3g15593.2.p_Brdis
Brdis|NBS0271	Bradi3g15595.1.p_Brdis
Brdis|NBS0272	Bradi3g14917.1.p_Brdis
Brdis|NBS0273	Bradi3g34961.1.p_Brdis
Brdis|NBS0274	Bradi3g41960.6.p_Brdis
Brdis|NBS0275	Bradi3g19967.5.p_Brdis
Brdis|NBS0276	Bradi3g42037.5.p_Brdis
Brdis|NBS0277	Bradi3g07580.8.p_Brdis
Brdis|NBS0278	Bradi0014s00100.1.p_Brdis
Brnap|NBS0001	XP_013640639.1_Brnap
Brnap|NBS0002	XP_013640728.1_Brnap
Brnap|NBS0003	XP_013640872.1_Brnap
Brnap|NBS0004	XP_013644100.1_Brnap
Brnap|NBS0005	XP_013644169.1_Brnap
Brnap|NBS0006	XP_013644628.1_Brnap
Brnap|NBS0007	XP_013644649.1_Brnap
Brnap|NBS0008	XP_013644866.1_Brnap
Brnap|NBS0009	XP_013645840.2_Brnap
Brnap|NBS0010	XP_013649086.1_Brnap
Brnap|NBS0011	XP_013650264.1_Brnap
Brnap|NBS0012	XP_013650287.1_Brnap
Brnap|NBS0013	XP_013650611.1_Brnap
Brnap|NBS0014	XP_013650736.1_Brnap
Brnap|NBS0015	XP_013652360.1_Brnap
Brnap|NBS0016	XP_013653575.1_Brnap
Brnap|NBS0017	XP_013653576.1_Brnap
Brnap|NBS0018	XP_013655345.1_Brnap
Brnap|NBS0019	XP_013656129.1_Brnap
Brnap|NBS0020	XP_013656214.1_Brnap
Brnap|NBS0021	XP_013656258.1_Brnap
Brnap|NBS0022	XP_013656445.1_Brnap
Brnap|NBS0023	XP_013656447.1_Brnap
Brnap|NBS0024	XP_013656554.1_Brnap
Brnap|NBS0025	XP_013656605.1_Brnap
Brnap|NBS0026	XP_013656611.2_Brnap
Brnap|NBS0027	XP_013657220.1_Brnap
Brnap|NBS0028	XP_013657483.1_Brnap
Brnap|NBS0029	XP_013657696.1_Brnap
Brnap|NBS0030	XP_013658945.1_Brnap
Brnap|NBS0031	XP_013659328.1_Brnap
Brnap|NBS0032	XP_013659354.1_Brnap
Brnap|NBS0033	XP_013659760.1_Brnap
Brnap|NBS0034	XP_013660798.1_Brnap
Brnap|NBS0035	XP_013661335.1_Brnap
Brnap|NBS0036	XP_013661555.1_Brnap
Brnap|NBS0037	XP_013661566.1_Brnap
Brnap|NBS0038	XP_013661567.1_Brnap
Brnap|NBS0039	XP_022567849.1_Brnap
Brnap|NBS0040	XP_013662163.1_Brnap
Brnap|NBS0041	XP_013662164.1_Brnap
Brnap|NBS0042	XP_013662912.1_Brnap
Brnap|NBS0043	XP_013662915.1_Brnap
Brnap|NBS0044	XP_013664221.1_Brnap
Brnap|NBS0045	XP_013664583.1_Brnap
Brnap|NBS0046	XP_013664584.1_Brnap
Brnap|NBS0047	XP_013664585.1_Brnap
Brnap|NBS0048	XP_013664589.1_Brnap
Brnap|NBS0049	XP_013668920.1_Brnap
Brnap|NBS0050	XP_013668956.1_Brnap
Brnap|NBS0051	XP_013669501.1_Brnap
Brnap|NBS0052	XP_013671754.1_Brnap
Brnap|NBS0053	XP_013671755.1_Brnap
Brnap|NBS0054	XP_013671904.1_Brnap
Brnap|NBS0055	XP_013671911.1_Brnap
Brnap|NBS0056	XP_013672144.1_Brnap
Brnap|NBS0057	XP_013672164.1_Brnap
Brnap|NBS0058	XP_013672316.1_Brnap
Brnap|NBS0059	XP_013672527.1_Brnap
Brnap|NBS0060	XP_013672700.1_Brnap
Brnap|NBS0061	XP_013672702.1_Brnap
Brnap|NBS0062	XP_013672704.1_Brnap
Brnap|NBS0063	XP_013672745.1_Brnap
Brnap|NBS0064	XP_013673488.2_Brnap
Brnap|NBS0065	XP_013673489.1_Brnap
Brnap|NBS0066	XP_013673491.1_Brnap
Brnap|NBS0067	XP_013673850.2_Brnap
Brnap|NBS0068	XP_013674298.2_Brnap
Brnap|NBS0069	XP_013674839.1_Brnap
Brnap|NBS0070	XP_013676052.2_Brnap
Brnap|NBS0071	XP_013676053.1_Brnap
Brnap|NBS0072	XP_013676057.1_Brnap
Brnap|NBS0073	XP_013676059.1_Brnap
Brnap|NBS0074	XP_013676079.1_Brnap
Brnap|NBS0075	XP_022551478.1_Brnap
Brnap|NBS0076	XP_013677054.1_Brnap
Brnap|NBS0077	XP_013677087.1_Brnap
Brnap|NBS0078	XP_013677291.1_Brnap
Brnap|NBS0079	XP_013677462.1_Brnap
Brnap|NBS0080	XP_013678610.1_Brnap
Brnap|NBS0081	XP_013679266.2_Brnap
Brnap|NBS0082	XP_013680121.1_Brnap
Brnap|NBS0083	XP_013680893.1_Brnap
Brnap|NBS0084	XP_013681424.2_Brnap
Brnap|NBS0085	XP_013681487.1_Brnap
Brnap|NBS0086	XP_013681809.1_Brnap
Brnap|NBS0087	XP_022554446.1_Brnap
Brnap|NBS0088	XP_022554452.1_Brnap
Brnap|NBS0089	XP_013681967.2_Brnap
Brnap|NBS0090	XP_013682391.1_Brnap
Brnap|NBS0091	XP_013683155.1_Brnap
Brnap|NBS0092	XP_013684563.1_Brnap
Brnap|NBS0093	XP_013684791.1_Brnap
Brnap|NBS0094	XP_013685476.1_Brnap
Brnap|NBS0095	XP_013686102.1_Brnap
Brnap|NBS0096	XP_013686276.1_Brnap
Brnap|NBS0097	XP_013686928.1_Brnap
Brnap|NBS0098	XP_013687381.1_Brnap
Brnap|NBS0099	XP_013688447.1_Brnap
Brnap|NBS0100	XP_013690147.2_Brnap
Brnap|NBS0101	XP_013690277.1_Brnap
Brnap|NBS0102	XP_013690282.1_Brnap
Brnap|NBS0103	XP_013690882.2_Brnap
Brnap|NBS0104	XP_013691462.1_Brnap
Brnap|NBS0105	XP_013691906.2_Brnap
Brnap|NBS0106	XP_013691980.1_Brnap
Brnap|NBS0107	XP_013694413.2_Brnap
Brnap|NBS0108	XP_013694439.1_Brnap
Brnap|NBS0109	XP_013695211.1_Brnap
Brnap|NBS0110	XP_013696553.1_Brnap
Brnap|NBS0111	XP_022559923.1_Brnap
Brnap|NBS0112	XP_013697004.1_Brnap
Brnap|NBS0113	XP_013697007.1_Brnap
Brnap|NBS0114	XP_013697826.1_Brnap
Brnap|NBS0115	XP_013698423.1_Brnap
Brnap|NBS0116	XP_013698497.1_Brnap
Brnap|NBS0117	XP_013699220.1_Brnap
Brnap|NBS0118	XP_013699429.1_Brnap
Brnap|NBS0119	XP_013699545.1_Brnap
Brnap|NBS0120	XP_013699547.1_Brnap
Brnap|NBS0121	XP_013699552.1_Brnap
Brnap|NBS0122	XP_013699583.1_Brnap
Brnap|NBS0123	XP_013699603.1_Brnap
Brnap|NBS0124	XP_013699977.1_Brnap
Brnap|NBS0125	XP_013699981.2_Brnap
Brnap|NBS0126	XP_013699985.2_Brnap
Brnap|NBS0127	XP_013699994.1_Brnap
Brnap|NBS0128	XP_013699996.1_Brnap
Brnap|NBS0129	XP_013699997.1_Brnap
Brnap|NBS0130	XP_013700280.1_Brnap
Brnap|NBS0131	XP_013700281.1_Brnap
Brnap|NBS0132	XP_013700282.1_Brnap
Brnap|NBS0133	XP_013700283.1_Brnap
Brnap|NBS0134	XP_013700470.1_Brnap
Brnap|NBS0135	XP_013700683.1_Brnap
Brnap|NBS0136	XP_013700797.1_Brnap
Brnap|NBS0137	XP_013701049.1_Brnap
Brnap|NBS0138	XP_013701187.1_Brnap
Brnap|NBS0139	XP_013701406.1_Brnap
Brnap|NBS0140	XP_013701593.1_Brnap
Brnap|NBS0141	XP_013701872.1_Brnap
Brnap|NBS0142	XP_013702238.1_Brnap
Brnap|NBS0143	XP_013702787.1_Brnap
Brnap|NBS0144	XP_013705861.1_Brnap
Brnap|NBS0145	XP_013706588.1_Brnap
Brnap|NBS0146	XP_013706684.2_Brnap
Brnap|NBS0147	XP_013707072.1_Brnap
Brnap|NBS0148	XP_013707590.1_Brnap
Brnap|NBS0149	XP_013708508.1_Brnap
Brnap|NBS0150	XP_013709410.1_Brnap
Brnap|NBS0151	XP_013709476.1_Brnap
Brnap|NBS0152	XP_013709818.2_Brnap
Brnap|NBS0153	XP_013709819.1_Brnap
Brnap|NBS0154	XP_013710357.1_Brnap
Brnap|NBS0155	XP_013710538.1_Brnap
Brnap|NBS0156	XP_013711795.1_Brnap
Brnap|NBS0157	XP_013712810.1_Brnap
Brnap|NBS0158	XP_013712980.1_Brnap
Brnap|NBS0159	XP_013713256.1_Brnap
Brnap|NBS0160	XP_013713258.1_Brnap
Brnap|NBS0161	XP_013713664.1_Brnap
Brnap|NBS0162	XP_013714171.2_Brnap
Brnap|NBS0163	XP_013714826.1_Brnap
Brnap|NBS0164	XP_013714869.1_Brnap
Brnap|NBS0165	XP_013714873.1_Brnap
Brnap|NBS0166	XP_013714921.1_Brnap
Brnap|NBS0167	XP_013715345.1_Brnap
Brnap|NBS0168	XP_013715355.1_Brnap
Brnap|NBS0169	XP_013715512.1_Brnap
Brnap|NBS0170	XP_013716031.1_Brnap
Brnap|NBS0171	XP_013716032.1_Brnap
Brnap|NBS0172	XP_013716522.1_Brnap
Brnap|NBS0173	XP_013717271.1_Brnap
Brnap|NBS0174	XP_022555784.1_Brnap
Brnap|NBS0175	XP_013718534.2_Brnap
Brnap|NBS0176	XP_013719437.1_Brnap
Brnap|NBS0177	XP_022550319.1_Brnap
Brnap|NBS0178	XP_013719593.1_Brnap
Brnap|NBS0179	XP_013719779.1_Brnap
Brnap|NBS0180	XP_022575426.1_Brnap
Brnap|NBS0181	XP_013720809.1_Brnap
Brnap|NBS0182	XP_013721684.1_Brnap
Brnap|NBS0183	XP_013721689.1_Brnap
Brnap|NBS0184	XP_013721721.1_Brnap
Brnap|NBS0185	XP_013723646.1_Brnap
Brnap|NBS0186	XP_013724024.1_Brnap
Brnap|NBS0187	XP_013724112.1_Brnap
Brnap|NBS0188	XP_013726964.1_Brnap
Brnap|NBS0189	XP_013727480.1_Brnap
Brnap|NBS0190	XP_013727722.1_Brnap
Brnap|NBS0191	XP_013728487.1_Brnap
Brnap|NBS0192	XP_013728757.1_Brnap
Brnap|NBS0193	XP_013728791.1_Brnap
Brnap|NBS0194	XP_013729408.2_Brnap
Brnap|NBS0195	XP_013732614.1_Brnap
Brnap|NBS0196	XP_013734065.1_Brnap
Brnap|NBS0197	XP_013734073.1_Brnap
Brnap|NBS0198	XP_013734075.1_Brnap
Brnap|NBS0199	XP_013734282.1_Brnap
Brnap|NBS0200	XP_013734349.1_Brnap
Brnap|NBS0201	XP_013735164.1_Brnap
Brnap|NBS0202	XP_013735839.1_Brnap
Brnap|NBS0203	XP_013735925.2_Brnap
Brnap|NBS0204	XP_013735941.1_Brnap
Brnap|NBS0205	XP_013735943.1_Brnap
Brnap|NBS0206	XP_013736539.1_Brnap
Brnap|NBS0207	XP_013737549.1_Brnap
Brnap|NBS0208	XP_013737550.1_Brnap
Brnap|NBS0209	XP_013738166.1_Brnap
Brnap|NBS0210	XP_013738181.2_Brnap
Brnap|NBS0211	XP_013738428.1_Brnap
Brnap|NBS0212	XP_013738988.2_Brnap
Brnap|NBS0213	XP_013738989.1_Brnap
Brnap|NBS0214	XP_022572220.1_Brnap
Brnap|NBS0215	XP_013740460.2_Brnap
Brnap|NBS0216	XP_013741401.2_Brnap
Brnap|NBS0217	XP_013742271.1_Brnap
Brnap|NBS0218	XP_013742273.1_Brnap
Brnap|NBS0219	XP_013742280.1_Brnap
Brnap|NBS0220	XP_013742427.2_Brnap
Brnap|NBS0221	XP_013742582.1_Brnap
Brnap|NBS0222	XP_013742781.1_Brnap
Brnap|NBS0223	XP_013743145.1_Brnap
Brnap|NBS0224	XP_013743419.1_Brnap
Brnap|NBS0225	XP_013743465.1_Brnap
Brnap|NBS0226	XP_013743593.1_Brnap
Brnap|NBS0227	XP_013743599.1_Brnap
Brnap|NBS0228	XP_013743601.1_Brnap
Brnap|NBS0229	XP_013743602.1_Brnap
Brnap|NBS0230	XP_013743748.1_Brnap
Brnap|NBS0231	XP_013743750.1_Brnap
Brnap|NBS0232	XP_013743940.1_Brnap
Brnap|NBS0233	XP_013745312.1_Brnap
Brnap|NBS0234	XP_013745862.1_Brnap
Brnap|NBS0235	XP_013746979.1_Brnap
Brnap|NBS0236	XP_013748434.1_Brnap
Brnap|NBS0237	XP_013748733.1_Brnap
Brnap|NBS0238	XP_013748814.1_Brnap
Brnap|NBS0239	XP_013750066.1_Brnap
Brnap|NBS0240	XP_013751158.1_Brnap
Brnap|NBS0241	XP_013752416.1_Brnap
Brnap|NBS0242	XP_022543406.1_Brnap
Brnap|NBS0243	XP_022543760.1_Brnap
Brnap|NBS0244	XP_022544153.1_Brnap
Brnap|NBS0245	XP_022544192.1_Brnap
Brnap|NBS0246	XP_022545825.1_Brnap
Brnap|NBS0247	XP_022545986.1_Brnap
Brnap|NBS0248	XP_022546095.1_Brnap
Brnap|NBS0249	XP_022546151.1_Brnap
Brnap|NBS0250	XP_022546311.1_Brnap
Brnap|NBS0251	XP_022546516.1_Brnap
Brnap|NBS0252	XP_022546758.1_Brnap
Brnap|NBS0253	XP_022546796.1_Brnap
Brnap|NBS0254	XP_022547214.1_Brnap
Brnap|NBS0255	XP_022547438.1_Brnap
Brnap|NBS0256	XP_022548181.1_Brnap
Brnap|NBS0257	XP_022548286.1_Brnap
Brnap|NBS0258	XP_022548293.1_Brnap
Brnap|NBS0259	XP_022548483.1_Brnap
Brnap|NBS0260	XP_022548484.1_Brnap
Brnap|NBS0261	XP_022548485.1_Brnap
Brnap|NBS0262	XP_022549371.1_Brnap
Brnap|NBS0263	XP_022549805.1_Brnap
Brnap|NBS0264	XP_022550894.1_Brnap
Brnap|NBS0265	XP_022551021.1_Brnap
Brnap|NBS0266	XP_022551503.1_Brnap
Brnap|NBS0267	XP_022551555.1_Brnap
Brnap|NBS0268	XP_022551784.1_Brnap
Brnap|NBS0269	XP_022551831.1_Brnap
Brnap|NBS0270	XP_022552381.1_Brnap
Brnap|NBS0271	XP_022552424.1_Brnap
Brnap|NBS0272	XP_022552455.1_Brnap
Brnap|NBS0273	XP_022552494.1_Brnap
Brnap|NBS0274	XP_022552599.1_Brnap
Brnap|NBS0275	XP_022552601.1_Brnap
Brnap|NBS0276	XP_022552956.1_Brnap
Brnap|NBS0277	XP_022553106.1_Brnap
Brnap|NBS0278	XP_022553166.1_Brnap
Brnap|NBS0279	XP_022553297.1_Brnap
Brnap|NBS0280	XP_022553432.1_Brnap
Brnap|NBS0281	XP_022554220.1_Brnap
Brnap|NBS0282	XP_022554401.1_Brnap
Brnap|NBS0283	XP_022554630.1_Brnap
Brnap|NBS0284	XP_022555220.1_Brnap
Brnap|NBS0285	XP_022555280.1_Brnap
Brnap|NBS0286	XP_022555423.1_Brnap
Brnap|NBS0287	XP_022556054.1_Brnap
Brnap|NBS0288	XP_022558158.1_Brnap
Brnap|NBS0289	XP_022559634.1_Brnap
Brnap|NBS0290	XP_022559983.1_Brnap
Brnap|NBS0291	XP_022560337.1_Brnap
Brnap|NBS0292	XP_022560998.1_Brnap
Brnap|NBS0293	XP_022561186.1_Brnap
Brnap|NBS0294	XP_022561189.1_Brnap
Brnap|NBS0295	XP_022561793.1_Brnap
Brnap|NBS0296	XP_022561882.1_Brnap
Brnap|NBS0297	XP_022562157.1_Brnap
Brnap|NBS0298	XP_022562430.1_Brnap
Brnap|NBS0299	XP_022563169.1_Brnap
Brnap|NBS0300	XP_022563272.1_Brnap
Brnap|NBS0301	XP_022563340.1_Brnap
Brnap|NBS0302	XP_022563462.1_Brnap
Brnap|NBS0303	XP_022563897.1_Brnap
Brnap|NBS0304	XP_022564014.1_Brnap
Brnap|NBS0305	XP_022564307.1_Brnap
Brnap|NBS0306	XP_022564393.1_Brnap
Brnap|NBS0307	XP_022564407.1_Brnap
Brnap|NBS0308	XP_022564579.1_Brnap
Brnap|NBS0309	XP_022564991.1_Brnap
Brnap|NBS0310	XP_022565060.1_Brnap
Brnap|NBS0311	XP_022565467.1_Brnap
Brnap|NBS0312	XP_022565705.1_Brnap
Brnap|NBS0313	XP_022566145.1_Brnap
Brnap|NBS0314	XP_022566891.1_Brnap
Brnap|NBS0315	XP_022566896.1_Brnap
Brnap|NBS0316	XP_022567295.1_Brnap
Brnap|NBS0317	XP_022567300.1_Brnap
Brnap|NBS0318	XP_022568565.1_Brnap
Brnap|NBS0319	XP_022569762.1_Brnap
Brnap|NBS0320	XP_022569824.1_Brnap
Brnap|NBS0321	XP_022569978.1_Brnap
Brnap|NBS0322	XP_022569979.1_Brnap
Brnap|NBS0323	XP_022569984.1_Brnap
Brnap|NBS0324	XP_022570075.1_Brnap
Brnap|NBS0325	XP_022570111.1_Brnap
Brnap|NBS0326	XP_022570158.1_Brnap
Brnap|NBS0327	XP_022570517.1_Brnap
Brnap|NBS0328	XP_022570605.1_Brnap
Brnap|NBS0329	XP_022570888.1_Brnap
Brnap|NBS0330	XP_022570946.1_Brnap
Brnap|NBS0331	XP_022570990.1_Brnap
Brnap|NBS0332	XP_022571360.1_Brnap
Brnap|NBS0333	XP_022572337.1_Brnap
Brnap|NBS0334	XP_022572361.1_Brnap
Brnap|NBS0335	XP_022572480.1_Brnap
Brnap|NBS0336	XP_022572960.1_Brnap
Brnap|NBS0337	XP_022575056.1_Brnap
Brnap|NBS0338	XP_022575240.1_Brnap
Brnap|NBS0339	XP_022575347.1_Brnap
Brnap|NBS0340	XP_022575477.1_Brnap
Brnap|NBS0341	XP_022576204.1_Brnap
Brole|NBS0001	Bol014493_Brole
Brole|NBS0002	Bol014486_Brole
Brole|NBS0003	Bol034463_Brole
Brole|NBS0004	Bol032699_Brole
Brole|NBS0005	Bol030522_Brole
Brole|NBS0006	Bol017532_Brole
Brole|NBS0007	Bol014343_Brole
Brole|NBS0008	Bol029862_Brole
Brole|NBS0009	Bol034465_Brole
Brole|NBS0010	Bol029861_Brole
Brole|NBS0011	Bol035160_Brole
Brole|NBS0012	Bol029866_Brole
Brole|NBS0013	Bol030521_Brole
Brole|NBS0014	Bol016084_Brole
Brole|NBS0015	Bol029864_Brole
Brole|NBS0016	Bol030352_Brole
Brole|NBS0017	Bol044005_Brole
Brole|NBS0018	Bol032126_Brole
Brole|NBS0019	Bol032120_Brole
Brole|NBS0020	Bol032054_Brole
Brole|NBS0021	Bol043517_Brole
Brole|NBS0022	Bol032050_Brole
Brole|NBS0023	Bol032058_Brole
Brole|NBS0024	Bol032051_Brole
Brole|NBS0025	Bol032056_Brole
Brole|NBS0026	Bol019232_Brole
Brole|NBS0027	Bol032052_Brole
Brole|NBS0028	Bol005097_Brole
Brole|NBS0029	Bol005098_Brole
Brole|NBS0030	Bol011780_Brole
Brole|NBS0031	Bol022779_Brole
Brole|NBS0032	Bol012347_Brole
Brole|NBS0033	Bol020181_Brole
Brole|NBS0034	Bol021382_Brole
Brole|NBS0035	Bol010467_Brole
Brole|NBS0036	Bol012346_Brole
Brole|NBS0037	Bol022784_Brole
Brole|NBS0038	Bol020169_Brole
Brole|NBS0039	Bol021376_Brole
Brole|NBS0040	Bol021355_Brole
Brole|NBS0041	Bol020123_Brole
Brole|NBS0042	Bol021383_Brole
Brole|NBS0043	Bol005626_Brole
Brole|NBS0044	Bol004493_Brole
Brole|NBS0045	Bol004406_Brole
Brole|NBS0046	Bol018676_Brole
Brole|NBS0047	Bol004492_Brole
Brole|NBS0048	Bol024282_Brole
Brole|NBS0049	Bol018675_Brole
Brole|NBS0050	Bol024376_Brole
Brole|NBS0051	Bol004490_Brole
Brole|NBS0052	Bol024375_Brole
Brole|NBS0053	Bol004486_Brole
Brole|NBS0054	Bol024368_Brole
Brole|NBS0055	Bol004498_Brole
Brole|NBS0056	Bol024369_Brole
Brole|NBS0057	Bol024372_Brole
Brole|NBS0058	Bol005625_Brole
Brole|NBS0059	Bol042121_Brole
Brole|NBS0060	Bol036978_Brole
Brole|NBS0061	Bol004495_Brole
Brole|NBS0062	Bol036980_Brole
Brole|NBS0063	Bol024371_Brole
Brole|NBS0064	Bol042325_Brole
Brole|NBS0065	Bol015592_Brole
Brole|NBS0066	Bol038522_Brole
Brole|NBS0067	Bol010135_Brole
Brole|NBS0068	Bol026306_Brole
Brole|NBS0069	Bol045166_Brole
Brole|NBS0070	Bol040045_Brole
Brole|NBS0071	Bol026304_Brole
Brole|NBS0072	Bol023868_Brole
Brole|NBS0073	Bol038546_Brole
Brole|NBS0074	Bol026308_Brole
Brole|NBS0075	Bol018760_Brole
Brole|NBS0076	Bol009352_Brole
Brole|NBS0077	Bol039594_Brole
Brole|NBS0078	Bol013571_Brole
Brole|NBS0079	Bol023093_Brole
Brole|NBS0080	Bol008133_Brole
Brole|NBS0081	Bol013568_Brole
Brole|NBS0082	Bol044692_Brole
Brole|NBS0083	Bol006984_Brole
Brole|NBS0084	Bol009763_Brole
Brole|NBS0085	Bol044437_Brole
Brole|NBS0086	Bol010187_Brole
Brole|NBS0087	Bol010192_Brole
Brole|NBS0088	Bol031422_Brole
Brole|NBS0089	Bol037412_Brole
Capap|NBS0001	evm.model.supercontig_10.207_Capap
Capap|NBS0002	evm.model.supercontig_10.211_Capap
Capap|NBS0003	evm.model.supercontig_10.212_Capap
Capap|NBS0004	evm.model.supercontig_10.213_Capap
Capap|NBS0005	evm.model.supercontig_10.227_Capap
Capap|NBS0006	evm.model.supercontig_125.42_Capap
Capap|NBS0007	evm.model.supercontig_16.137_Capap
Capap|NBS0008	evm.model.supercontig_16.138_Capap
Capap|NBS0009	evm.model.supercontig_16.140_Capap
Capap|NBS0010	evm.model.supercontig_16.141_Capap
Capap|NBS0011	evm.model.supercontig_16.142_Capap
Capap|NBS0012	evm.model.supercontig_16.145_Capap
Capap|NBS0013	evm.model.supercontig_18.235_Capap
Capap|NBS0014	evm.model.supercontig_2.253_Capap
Capap|NBS0015	evm.model.supercontig_2.255_Capap
Capap|NBS0016	evm.model.supercontig_2.256_Capap
Capap|NBS0017	evm.model.supercontig_234.8_Capap
Capap|NBS0018	evm.model.supercontig_234.9_Capap
Capap|NBS0019	evm.model.supercontig_245.2_Capap
Capap|NBS0020	evm.model.supercontig_245.4_Capap
Capap|NBS0021	evm.model.supercontig_27.142_Capap
Capap|NBS0022	evm.model.supercontig_27.145_Capap
Capap|NBS0023	evm.model.supercontig_27.147_Capap
Capap|NBS0024	evm.model.supercontig_27.149_Capap
Capap|NBS0025	evm.model.supercontig_27.152_Capap
Capap|NBS0026	evm.model.supercontig_27.153_Capap
Capap|NBS0027	evm.model.supercontig_27.17_Capap
Capap|NBS0028	evm.model.supercontig_32.25_Capap
Capap|NBS0029	evm.model.supercontig_4.82_Capap
Capap|NBS0030	evm.model.supercontig_4.91_Capap
Capap|NBS0031	evm.model.supercontig_46.149_Capap
Capap|NBS0032	evm.model.supercontig_504.1_Capap
Capap|NBS0033	evm.model.supercontig_527.3_Capap
Capap|NBS0034	evm.model.supercontig_6.401_Capap
Capap|NBS0035	evm.model.supercontig_64.11_Capap
Capap|NBS0036	evm.model.supercontig_641.1_Capap
Capap|NBS0037	evm.model.supercontig_727.1_Capap
Capap|NBS0038	evm.model.supercontig_727.3_Capap
Capap|NBS0039	evm.model.supercontig_74.93_Capap
Capap|NBS0040	evm.model.supercontig_75.105_Capap
Capap|NBS0041	evm.model.supercontig_77.89_Capap
Capap|NBS0042	evm.model.supercontig_77.90_Capap
Capap|NBS0043	evm.model.supercontig_86.21_Capap
Capap|NBS0044	evm.model.supercontig_9.305_Capap
Capap|NBS0045	evm.model.supercontig_9.308_Capap
Capap|NBS0046	evm.model.supercontig_92.42_Capap
Capap|NBS0047	evm.model.supercontig_92.43_Capap
Capap|NBS0048	evm.model.supercontig_92.44_Capap
Capap|NBS0049	evm.TU.contig_28428.2_Capap
Capap|NBS0050	evm.TU.contig_32363.1_Capap
Cicle|NBS0001	Ciclev10003731m_Cicle
Cicle|NBS0002	Ciclev10003159m_Cicle
Cicle|NBS0003	Ciclev10003283m_Cicle
Cicle|NBS0004	Ciclev10000055m_Cicle
Cicle|NBS0005	Ciclev10003128m_Cicle
Cicle|NBS0006	Ciclev10000123m_Cicle
Cicle|NBS0007	Ciclev10000281m_Cicle
Cicle|NBS0008	Ciclev10003880m_Cicle
Cicle|NBS0009	Ciclev10003155m_Cicle
Cicle|NBS0010	Ciclev10003135m_Cicle
Cicle|NBS0011	Ciclev10003533m_Cicle
Cicle|NBS0012	Ciclev10003906m_Cicle
Cicle|NBS0013	Ciclev10000228m_Cicle
Cicle|NBS0014	Ciclev10003164m_Cicle
Cicle|NBS0015	Ciclev10000136m_Cicle
Cicle|NBS0016	Ciclev10003416m_Cicle
Cicle|NBS0017	Ciclev10000338m_Cicle
Cicle|NBS0018	Ciclev10003894m_Cicle
Cicle|NBS0019	Ciclev10003505m_Cicle
Cicle|NBS0020	Ciclev10000151m_Cicle
Cicle|NBS0021	Ciclev10003507m_Cicle
Cicle|NBS0022	Ciclev10004042m_Cicle
Cicle|NBS0023	Ciclev10003410m_Cicle
Cicle|NBS0024	Ciclev10000331m_Cicle
Cicle|NBS0025	Ciclev10003176m_Cicle
Cicle|NBS0026	Ciclev10003228m_Cicle
Cicle|NBS0027	Ciclev10003285m_Cicle
Cicle|NBS0028	Ciclev10000275m_Cicle
Cicle|NBS0029	Ciclev10003179m_Cicle
Cicle|NBS0030	Ciclev10000198m_Cicle
Cicle|NBS0031	Ciclev10003522m_Cicle
Cicle|NBS0032	Ciclev10000329m_Cicle
Cicle|NBS0033	Ciclev10003685m_Cicle
Cicle|NBS0034	Ciclev10004049m_Cicle
Cicle|NBS0035	Ciclev10000327m_Cicle
Cicle|NBS0036	Ciclev10003154m_Cicle
Cicle|NBS0037	Ciclev10004054m_Cicle
Cicle|NBS0038	Ciclev10000179m_Cicle
Cicle|NBS0039	Ciclev10000206m_Cicle
Cicle|NBS0040	Ciclev10003496m_Cicle
Cicle|NBS0041	Ciclev10003865m_Cicle
Cicle|NBS0042	Ciclev10003578m_Cicle
Cicle|NBS0043	Ciclev10003644m_Cicle
Cicle|NBS0044	Ciclev10000323m_Cicle
Cicle|NBS0045	Ciclev10002052m_Cicle
Cicle|NBS0046	Ciclev10004022m_Cicle
Cicle|NBS0047	Ciclev10003899m_Cicle
Cicle|NBS0048	Ciclev10000946m_Cicle
Cicle|NBS0049	Ciclev10003411m_Cicle
Cicle|NBS0050	Ciclev10000221m_Cicle
Cicle|NBS0051	Ciclev10003188m_Cicle
Cicle|NBS0052	Ciclev10004003m_Cicle
Cicle|NBS0053	Ciclev10000029m_Cicle
Cicle|NBS0054	Ciclev10003762m_Cicle
Cicle|NBS0055	Ciclev10000277m_Cicle
Cicle|NBS0056	Ciclev10003413m_Cicle
Cicle|NBS0057	Ciclev10001996m_Cicle
Cicle|NBS0058	Ciclev10003759m_Cicle
Cicle|NBS0059	Ciclev10001993m_Cicle
Cicle|NBS0060	Ciclev10000315m_Cicle
Cicle|NBS0061	Ciclev10002270m_Cicle
Cicle|NBS0062	Ciclev10000066m_Cicle
Cicle|NBS0063	Ciclev10003563m_Cicle
Cicle|NBS0064	Ciclev10003414m_Cicle
Cicle|NBS0065	Ciclev10000223m_Cicle
Cicle|NBS0066	Ciclev10003564m_Cicle
Cicle|NBS0067	Ciclev10000073m_Cicle
Cicle|NBS0068	Ciclev10003453m_Cicle
Cicle|NBS0069	Ciclev10003831m_Cicle
Cicle|NBS0070	Ciclev10004038m_Cicle
Cicle|NBS0071	Ciclev10003132m_Cicle
Cicle|NBS0072	Ciclev10003477m_Cicle
Cicle|NBS0073	Ciclev10003660m_Cicle
Cicle|NBS0074	Ciclev10003293m_Cicle
Cicle|NBS0075	Ciclev10003569m_Cicle
Cicle|NBS0076	Ciclev10003974m_Cicle
Cicle|NBS0077	Ciclev10003541m_Cicle
Cicle|NBS0078	Ciclev10000111m_Cicle
Cicle|NBS0079	Ciclev10003918m_Cicle
Cicle|NBS0080	Ciclev10003696m_Cicle
Cicle|NBS0081	Ciclev10003121m_Cicle
Cicle|NBS0082	Ciclev10004100m_Cicle
Cicle|NBS0083	Ciclev10004101m_Cicle
Cicle|NBS0084	Ciclev10006443m_Cicle
Cicle|NBS0085	Ciclev10004284m_Cicle
Cicle|NBS0086	Ciclev10006818m_Cicle
Cicle|NBS0087	Ciclev10004188m_Cicle
Cicle|NBS0088	Ciclev10004287m_Cicle
Cicle|NBS0089	Ciclev10006930m_Cicle
Cicle|NBS0090	Ciclev10006631m_Cicle
Cicle|NBS0091	Ciclev10006796m_Cicle
Cicle|NBS0092	Ciclev10006507m_Cicle
Cicle|NBS0093	Ciclev10007011m_Cicle
Cicle|NBS0094	Ciclev10004246m_Cicle
Cicle|NBS0095	Ciclev10004174m_Cicle
Cicle|NBS0096	Ciclev10006925m_Cicle
Cicle|NBS0097	Ciclev10010728m_Cicle
Cicle|NBS0098	Ciclev10010679m_Cicle
Cicle|NBS0099	Ciclev10010335m_Cicle
Cicle|NBS0100	Ciclev10007304m_Cicle
Cicle|NBS0101	Ciclev10007294m_Cicle
Cicle|NBS0102	Ciclev10007381m_Cicle
Cicle|NBS0103	Ciclev10010715m_Cicle
Cicle|NBS0104	Ciclev10007422m_Cicle
Cicle|NBS0105	Ciclev10007315m_Cicle
Cicle|NBS0106	Ciclev10007349m_Cicle
Cicle|NBS0107	Ciclev10007376m_Cicle
Cicle|NBS0108	Ciclev10010550m_Cicle
Cicle|NBS0109	Ciclev10010265m_Cicle
Cicle|NBS0110	Ciclev10010451m_Cicle
Cicle|NBS0111	Ciclev10010261m_Cicle
Cicle|NBS0112	Ciclev10010746m_Cicle
Cicle|NBS0113	Ciclev10007328m_Cicle
Cicle|NBS0114	Ciclev10010635m_Cicle
Cicle|NBS0115	Ciclev10010250m_Cicle
Cicle|NBS0116	Ciclev10010866m_Cicle
Cicle|NBS0117	Ciclev10010864m_Cicle
Cicle|NBS0118	Ciclev10013727m_Cicle
Cicle|NBS0119	Ciclev10013518m_Cicle
Cicle|NBS0120	Ciclev10013431m_Cicle
Cicle|NBS0121	Ciclev10013355m_Cicle
Cicle|NBS0122	Ciclev10010949m_Cicle
Cicle|NBS0123	Ciclev10011043m_Cicle
Cicle|NBS0124	Ciclev10027643m_Cicle
Cicle|NBS0125	Ciclev10018418m_Cicle
Cicle|NBS0126	Ciclev10018419m_Cicle
Cicle|NBS0127	Ciclev10013960m_Cicle
Cicle|NBS0128	Ciclev10013961m_Cicle
Cicle|NBS0129	Ciclev10013995m_Cicle
Cicle|NBS0130	Ciclev10013994m_Cicle
Cicle|NBS0131	Ciclev10013992m_Cicle
Cicle|NBS0132	Ciclev10013991m_Cicle
Cicle|NBS0133	Ciclev10013993m_Cicle
Cicle|NBS0134	Ciclev10013997m_Cicle
Cicle|NBS0135	Ciclev10013996m_Cicle
Cicle|NBS0136	Ciclev10027172m_Cicle
Cicle|NBS0137	Ciclev10024742m_Cicle
Cicle|NBS0138	Ciclev10024971m_Cicle
Cicle|NBS0139	Ciclev10027179m_Cicle
Cicle|NBS0140	Ciclev10027525m_Cicle
Cicle|NBS0141	Ciclev10024820m_Cicle
Cicle|NBS0142	Ciclev10024833m_Cicle
Cicle|NBS0143	Ciclev10024832m_Cicle
Cicle|NBS0144	Ciclev10027328m_Cicle
Cicle|NBS0145	Ciclev10027112m_Cicle
Cicle|NBS0146	Ciclev10027596m_Cicle
Cicle|NBS0147	Ciclev10026938m_Cicle
Cicle|NBS0148	Ciclev10024821m_Cicle
Cicle|NBS0149	Ciclev10027452m_Cicle
Cicle|NBS0150	Ciclev10027362m_Cicle
Cicle|NBS0151	Ciclev10024773m_Cicle
Cicle|NBS0152	Ciclev10027261m_Cicle
Cicle|NBS0153	Ciclev10027069m_Cicle
Cicle|NBS0154	Ciclev10027511m_Cicle
Cicle|NBS0155	Ciclev10024845m_Cicle
Cicle|NBS0156	Ciclev10027169m_Cicle
Cicle|NBS0157	Ciclev10024858m_Cicle
Cicle|NBS0158	Ciclev10027347m_Cicle
Cicle|NBS0159	Ciclev10027214m_Cicle
Cicle|NBS0160	Ciclev10027440m_Cicle
Cicle|NBS0161	Ciclev10027288m_Cicle
Cicle|NBS0162	Ciclev10026962m_Cicle
Cicle|NBS0163	Ciclev10024852m_Cicle
Cicle|NBS0164	Ciclev10024837m_Cicle
Cicle|NBS0165	Ciclev10024831m_Cicle
Cicle|NBS0166	Ciclev10024873m_Cicle
Cicle|NBS0167	Ciclev10025693m_Cicle
Cicle|NBS0168	Ciclev10024782m_Cicle
Cicle|NBS0169	Ciclev10027198m_Cicle
Cicle|NBS0170	Ciclev10027582m_Cicle
Cicle|NBS0171	Ciclev10025057m_Cicle
Cicle|NBS0172	Ciclev10024849m_Cicle
Cicle|NBS0173	Ciclev10024836m_Cicle
Cicle|NBS0174	Ciclev10027428m_Cicle
Cicle|NBS0175	Ciclev10024885m_Cicle
Cicle|NBS0176	Ciclev10024847m_Cicle
Cicle|NBS0177	Ciclev10024857m_Cicle
Cicle|NBS0178	Ciclev10024913m_Cicle
Cicle|NBS0179	Ciclev10027426m_Cicle
Cicle|NBS0180	Ciclev10027047m_Cicle
Cicle|NBS0181	Ciclev10024814m_Cicle
Cicle|NBS0182	Ciclev10024838m_Cicle
Cicle|NBS0183	Ciclev10024865m_Cicle
Cicle|NBS0184	Ciclev10027517m_Cicle
Cicle|NBS0185	Ciclev10024848m_Cicle
Cicle|NBS0186	Ciclev10024859m_Cicle
Cicle|NBS0187	Ciclev10024735m_Cicle
Cicle|NBS0188	Ciclev10027250m_Cicle
Cicle|NBS0189	Ciclev10026939m_Cicle
Cicle|NBS0190	Ciclev10027577m_Cicle
Cicle|NBS0191	Ciclev10027135m_Cicle
Cicle|NBS0192	Ciclev10026964m_Cicle
Cicle|NBS0193	Ciclev10027590m_Cicle
Cicle|NBS0194	Ciclev10024817m_Cicle
Cicle|NBS0195	Ciclev10027589m_Cicle
Cicle|NBS0196	Ciclev10027298m_Cicle
Cicle|NBS0197	Ciclev10024868m_Cicle
Cicle|NBS0198	Ciclev10024846m_Cicle
Cicle|NBS0199	Ciclev10024842m_Cicle
Cicle|NBS0200	Ciclev10027272m_Cicle
Cicle|NBS0201	Ciclev10024850m_Cicle
Cicle|NBS0202	Ciclev10027160m_Cicle
Cicle|NBS0203	Ciclev10024907m_Cicle
Cicle|NBS0204	Ciclev10024855m_Cicle
Cicle|NBS0205	Ciclev10027225m_Cicle
Cicle|NBS0206	Ciclev10027464m_Cicle
Cicle|NBS0207	Ciclev10026996m_Cicle
Cicle|NBS0208	Ciclev10024856m_Cicle
Cicle|NBS0209	Ciclev10027254m_Cicle
Cicle|NBS0210	Ciclev10027594m_Cicle
Cicle|NBS0211	Ciclev10024882m_Cicle
Cicle|NBS0212	Ciclev10026931m_Cicle
Cicle|NBS0213	Ciclev10027180m_Cicle
Cicle|NBS0214	Ciclev10024835m_Cicle
Cicle|NBS0215	Ciclev10027513m_Cicle
Cicle|NBS0216	Ciclev10027445m_Cicle
Cicle|NBS0217	Ciclev10027535m_Cicle
Cicle|NBS0218	Ciclev10024834m_Cicle
Cicle|NBS0219	Ciclev10024854m_Cicle
Cicle|NBS0220	Ciclev10027601m_Cicle
Cicle|NBS0221	Ciclev10027118m_Cicle
Cicle|NBS0222	Ciclev10027593m_Cicle
Cicle|NBS0223	Ciclev10027150m_Cicle
Cicle|NBS0224	Ciclev10025008m_Cicle
Cicle|NBS0225	Ciclev10030540m_Cicle
Cicle|NBS0226	Ciclev10030529m_Cicle
Cicle|NBS0227	Ciclev10033566m_Cicle
Cicle|NBS0228	Ciclev10030550m_Cicle
Cicle|NBS0229	Ciclev10031557m_Cicle
Cicle|NBS0230	Ciclev10030657m_Cicle
Cicle|NBS0231	Ciclev10030667m_Cicle
Cicle|NBS0232	Ciclev10033539m_Cicle
Cicle|NBS0233	Ciclev10023885m_Cicle
Cicle|NBS0234	Ciclev10018556m_Cicle
Cicle|NBS0235	Ciclev10024507m_Cicle
Cicle|NBS0236	Ciclev10023502m_Cicle
Cicle|NBS0237	Ciclev10024285m_Cicle
Cicle|NBS0238	Ciclev10024458m_Cicle
Cicle|NBS0239	Ciclev10019620m_Cicle
Cicle|NBS0240	Ciclev10024322m_Cicle
Cicle|NBS0241	Ciclev10018914m_Cicle
Cicle|NBS0242	Ciclev10023733m_Cicle
Cicle|NBS0243	Ciclev10023985m_Cicle
Cicle|NBS0244	Ciclev10018524m_Cicle
Cicle|NBS0245	Ciclev10023455m_Cicle
Cicle|NBS0246	Ciclev10018504m_Cicle
Cicle|NBS0247	Ciclev10024504m_Cicle
Cicle|NBS0248	Ciclev10018458m_Cicle
Cicle|NBS0249	Ciclev10024092m_Cicle
Cicle|NBS0250	Ciclev10018957m_Cicle
Cicle|NBS0251	Ciclev10018693m_Cicle
Cicle|NBS0252	Ciclev10023529m_Cicle
Cicle|NBS0253	Ciclev10018762m_Cicle
Cicle|NBS0254	Ciclev10024161m_Cicle
Cicle|NBS0255	Ciclev10023392m_Cicle
Cicle|NBS0256	Ciclev10023641m_Cicle
Cicle|NBS0257	Ciclev10024379m_Cicle
Cicle|NBS0258	Ciclev10018540m_Cicle
Cicle|NBS0259	Ciclev10023372m_Cicle
Cicle|NBS0260	Ciclev10024282m_Cicle
Cicle|NBS0261	Ciclev10024233m_Cicle
Cicle|NBS0262	Ciclev10018707m_Cicle
Cicle|NBS0263	Ciclev10023891m_Cicle
Cicle|NBS0264	Ciclev10024551m_Cicle
Cicle|NBS0265	Ciclev10023975m_Cicle
Cicle|NBS0266	Ciclev10023637m_Cicle
Cicle|NBS0267	Ciclev10023812m_Cicle
Cicle|NBS0268	Ciclev10018520m_Cicle
Cicle|NBS0269	Ciclev10018531m_Cicle
Cicle|NBS0270	Ciclev10023599m_Cicle
Cicle|NBS0271	Ciclev10018573m_Cicle
Cicle|NBS0272	Ciclev10024274m_Cicle
Cicle|NBS0273	Ciclev10024080m_Cicle
Cicle|NBS0274	Ciclev10023982m_Cicle
Cicle|NBS0275	Ciclev10018572m_Cicle
Cicle|NBS0276	Ciclev10024599m_Cicle
Cicle|NBS0277	Ciclev10024561m_Cicle
Cicle|NBS0278	Ciclev10023394m_Cicle
Cicle|NBS0279	Ciclev10018552m_Cicle
Cicle|NBS0280	Ciclev10023488m_Cicle
Cicle|NBS0281	Ciclev10024119m_Cicle
Cicle|NBS0282	Ciclev10018526m_Cicle
Cicle|NBS0283	Ciclev10024176m_Cicle
Cicle|NBS0284	Ciclev10018507m_Cicle
Cicle|NBS0285	Ciclev10024145m_Cicle
Cicle|NBS0286	Ciclev10024308m_Cicle
Cicle|NBS0287	Ciclev10024454m_Cicle
Cicle|NBS0288	Ciclev10024212m_Cicle
Cicle|NBS0289	Ciclev10023882m_Cicle
Cicle|NBS0290	Ciclev10018688m_Cicle
Cicle|NBS0291	Ciclev10024606m_Cicle
Cicle|NBS0292	Ciclev10023454m_Cicle
Cicle|NBS0293	Ciclev10023913m_Cicle
Cicle|NBS0294	Ciclev10023669m_Cicle
Cicle|NBS0295	Ciclev10024480m_Cicle
Cicle|NBS0296	Ciclev10023421m_Cicle
Cicle|NBS0297	Ciclev10018578m_Cicle
Cicle|NBS0298	Ciclev10018499m_Cicle
Cicle|NBS0299	Ciclev10023613m_Cicle
Cicle|NBS0300	Ciclev10024380m_Cicle
Cicle|NBS0301	Ciclev10023258m_Cicle
Cicle|NBS0302	Ciclev10024478m_Cicle
Cicle|NBS0303	Ciclev10018627m_Cicle
Cicle|NBS0304	Ciclev10024424m_Cicle
Cicle|NBS0305	Ciclev10023410m_Cicle
Cicle|NBS0306	Ciclev10023333m_Cicle
Cicle|NBS0307	Ciclev10018509m_Cicle
Cicle|NBS0308	Ciclev10018553m_Cicle
Cicle|NBS0309	Ciclev10024530m_Cicle
Cicle|NBS0310	Ciclev10018544m_Cicle
Cicle|NBS0311	Ciclev10023584m_Cicle
Cicle|NBS0312	Ciclev10024179m_Cicle
Cicle|NBS0313	Ciclev10023505m_Cicle
Cicle|NBS0314	Ciclev10018897m_Cicle
Cicle|NBS0315	Ciclev10018612m_Cicle
Cicle|NBS0316	Ciclev10018594m_Cicle
Cicle|NBS0317	Ciclev10023907m_Cicle
Cicle|NBS0318	Ciclev10018611m_Cicle
Cicle|NBS0319	Ciclev10018595m_Cicle
Cicle|NBS0320	Ciclev10024141m_Cicle
Cicle|NBS0321	Ciclev10024297m_Cicle
Cicle|NBS0322	Ciclev10023653m_Cicle
Cicle|NBS0323	Ciclev10023260m_Cicle
Cicle|NBS0324	Ciclev10023391m_Cicle
Cicle|NBS0325	Ciclev10023688m_Cicle
Cicle|NBS0326	Ciclev10023658m_Cicle
Cicle|NBS0327	Ciclev10023922m_Cicle
Cicle|NBS0328	Ciclev10018835m_Cicle
Cicle|NBS0329	Ciclev10024483m_Cicle
Cicle|NBS0330	Ciclev10023938m_Cicle
Cicle|NBS0331	Ciclev10018492m_Cicle
Cicle|NBS0332	Ciclev10018699m_Cicle
Cicle|NBS0333	Ciclev10018708m_Cicle
Cicle|NBS0334	Ciclev10018772m_Cicle
Cicle|NBS0335	Ciclev10023905m_Cicle
Cicle|NBS0336	Ciclev10022243m_Cicle
Cicle|NBS0337	Ciclev10024276m_Cicle
Cicle|NBS0338	Ciclev10024482m_Cicle
Cicle|NBS0339	Ciclev10018747m_Cicle
Cicle|NBS0340	Ciclev10024511m_Cicle
Cicle|NBS0341	Ciclev10024534m_Cicle
Cicle|NBS0342	Ciclev10024456m_Cicle
Cicle|NBS0343	Ciclev10018626m_Cicle
Cicle|NBS0344	Ciclev10024583m_Cicle
Cicle|NBS0345	Ciclev10019142m_Cicle
Cicle|NBS0346	Ciclev10024102m_Cicle
Cicle|NBS0347	Ciclev10018722m_Cicle
Cicle|NBS0348	Ciclev10023686m_Cicle
Cicle|NBS0349	Ciclev10018510m_Cicle
Cicle|NBS0350	Ciclev10018644m_Cicle
Cicle|NBS0351	Ciclev10023418m_Cicle
Cicle|NBS0352	Ciclev10023827m_Cicle
Cicle|NBS0353	Ciclev10018550m_Cicle
Cicle|NBS0354	Ciclev10023592m_Cicle
Cicle|NBS0355	Ciclev10024604m_Cicle
Cicle|NBS0356	Ciclev10023525m_Cicle
Cicle|NBS0357	Ciclev10024485m_Cicle
Cicle|NBS0358	Ciclev10024540m_Cicle
Cicle|NBS0359	Ciclev10023647m_Cicle
Cicle|NBS0360	Ciclev10023381m_Cicle
Cicle|NBS0361	Ciclev10024038m_Cicle
Cicle|NBS0362	Ciclev10018586m_Cicle
Cicle|NBS0363	Ciclev10018689m_Cicle
Cicle|NBS0364	Ciclev10018528m_Cicle
Cicle|NBS0365	Ciclev10023283m_Cicle
Cicle|NBS0366	Ciclev10023272m_Cicle
Cicle|NBS0367	Ciclev10023334m_Cicle
Cicle|NBS0368	Ciclev10019599m_Cicle
Cicle|NBS0369	Ciclev10024544m_Cicle
Cicle|NBS0370	Ciclev10023911m_Cicle
Cicle|NBS0371	Ciclev10024190m_Cicle
Cicle|NBS0372	Ciclev10018706m_Cicle
Cicle|NBS0373	Ciclev10018571m_Cicle
Cicle|NBS0374	Ciclev10030465m_Cicle
Cicle|NBS0375	Ciclev10029998m_Cicle
Cicle|NBS0376	Ciclev10027705m_Cicle
Cicle|NBS0377	Ciclev10027782m_Cicle
Cicle|NBS0378	Ciclev10030333m_Cicle
Cicle|NBS0379	Ciclev10027800m_Cicle
Cicle|NBS0380	Ciclev10030216m_Cicle
Cicle|NBS0381	Ciclev10030075m_Cicle
Cicle|NBS0382	Ciclev10013966m_Cicle
Cicle|NBS0383	Ciclev10018143m_Cicle
Cicle|NBS0384	Ciclev10017820m_Cicle
Cicle|NBS0385	Ciclev10018189m_Cicle
Cicle|NBS0386	Ciclev10014222m_Cicle
Cicle|NBS0387	Ciclev10014088m_Cicle
Cicle|NBS0388	Ciclev10017794m_Cicle
Cicle|NBS0389	Ciclev10014223m_Cicle
Cicle|NBS0390	Ciclev10014203m_Cicle
Cicle|NBS0391	Ciclev10018190m_Cicle
Cicle|NBS0392	Ciclev10014275m_Cicle
Cicle|NBS0393	Ciclev10017513m_Cicle
Cicle|NBS0394	Ciclev10014197m_Cicle
Cicle|NBS0395	Ciclev10014074m_Cicle
Dohyg|NBS0001	KZT76116.1_Dohyg
Dohyg|NBS0002	KZV13871.1_Dohyg
Dohyg|NBS0003	KZV15073.1_Dohyg
Dohyg|NBS0004	KZV15978.1_Dohyg
Dohyg|NBS0005	KZV15987.1_Dohyg
Dohyg|NBS0006	KZV15989.1_Dohyg
Dohyg|NBS0007	KZV15991.1_Dohyg
Dohyg|NBS0008	KZV17018.1_Dohyg
Dohyg|NBS0009	KZV17079.1_Dohyg
Dohyg|NBS0010	KZV17080.1_Dohyg
Dohyg|NBS0011	KZV17081.1_Dohyg
Dohyg|NBS0012	KZV20517.1_Dohyg
Dohyg|NBS0013	KZV20638.1_Dohyg
Dohyg|NBS0014	KZV20869.1_Dohyg
Dohyg|NBS0015	KZV20989.1_Dohyg
Dohyg|NBS0016	KZV22601.1_Dohyg
Dohyg|NBS0017	KZV22602.1_Dohyg
Dohyg|NBS0018	KZV23328.1_Dohyg
Dohyg|NBS0019	KZV24839.1_Dohyg
Dohyg|NBS0020	KZV24862.1_Dohyg
Dohyg|NBS0021	KZV24872.1_Dohyg
Dohyg|NBS0022	KZV24873.1_Dohyg
Dohyg|NBS0023	KZV24874.1_Dohyg
Dohyg|NBS0024	KZV25673.1_Dohyg
Dohyg|NBS0025	KZV27019.1_Dohyg
Dohyg|NBS0026	KZV27022.1_Dohyg
Dohyg|NBS0027	KZV27506.1_Dohyg
Dohyg|NBS0028	KZV28836.1_Dohyg
Dohyg|NBS0029	KZV29078.1_Dohyg
Dohyg|NBS0030	KZV29192.1_Dohyg
Dohyg|NBS0031	KZV30276.1_Dohyg
Dohyg|NBS0032	KZV31137.1_Dohyg
Dohyg|NBS0033	KZV32324.1_Dohyg
Dohyg|NBS0034	KZV34762.1_Dohyg
Dohyg|NBS0035	KZV34763.1_Dohyg
Dohyg|NBS0036	KZV35399.1_Dohyg
Dohyg|NBS0037	KZV35401.1_Dohyg
Dohyg|NBS0038	KZV35493.1_Dohyg
Dohyg|NBS0039	KZV35494.1_Dohyg
Dohyg|NBS0040	KZV36226.1_Dohyg
Dohyg|NBS0041	KZV36311.1_Dohyg
Dohyg|NBS0042	KZV36378.1_Dohyg
Dohyg|NBS0043	KZV36918.1_Dohyg
Dohyg|NBS0044	KZV39563.1_Dohyg
Dohyg|NBS0045	KZV39678.1_Dohyg
Dohyg|NBS0046	KZV40235.1_Dohyg
Dohyg|NBS0047	KZV41676.1_Dohyg
Dohyg|NBS0048	KZV42451.1_Dohyg
Dohyg|NBS0049	KZV43479.1_Dohyg
Dohyg|NBS0050	KZV44138.1_Dohyg
Dohyg|NBS0051	KZV44534.1_Dohyg
Dohyg|NBS0052	KZV44538.1_Dohyg
Dohyg|NBS0053	KZV44541.1_Dohyg
Dohyg|NBS0054	KZV44542.1_Dohyg
Dohyg|NBS0055	KZV44552.1_Dohyg
Dohyg|NBS0056	KZV45204.1_Dohyg
Dohyg|NBS0057	KZV45842.1_Dohyg
Dohyg|NBS0058	KZV46036.1_Dohyg
Dohyg|NBS0059	KZV46228.1_Dohyg
Dohyg|NBS0060	KZV46664.1_Dohyg
Dohyg|NBS0061	KZV46687.1_Dohyg
Dohyg|NBS0062	KZV47380.1_Dohyg
Dohyg|NBS0063	KZV48521.1_Dohyg
Dohyg|NBS0064	KZV48734.1_Dohyg
Dohyg|NBS0065	KZV52023.1_Dohyg
Dohyg|NBS0066	KZV52161.1_Dohyg
Dohyg|NBS0067	KZV52620.1_Dohyg
Dohyg|NBS0068	KZV52641.1_Dohyg
Dohyg|NBS0069	KZV53723.1_Dohyg
Dohyg|NBS0070	KZV53863.1_Dohyg
Dohyg|NBS0071	KZV54101.1_Dohyg
Dohyg|NBS0072	KZV55039.1_Dohyg
Dohyg|NBS0073	KZV56064.1_Dohyg
Dohyg|NBS0074	KZV56486.1_Dohyg
Dohyg|NBS0075	KZV56488.1_Dohyg
Dohyg|NBS0076	KZV56491.1_Dohyg
Dohyg|NBS0077	KZV56497.1_Dohyg
Dohyg|NBS0078	KZV56499.1_Dohyg
Dohyg|NBS0079	KZV57903.1_Dohyg
Dohyg|NBS0080	KZV57904.1_Dohyg
Elgui|NBS0001	XP_010904745.3_Elgui
Elgui|NBS0002	XP_010904852.1_Elgui
Elgui|NBS0003	XP_010905012.1_Elgui
Elgui|NBS0004	XP_010905091.1_Elgui
Elgui|NBS0005	XP_010905785.1_Elgui
Elgui|NBS0006	XP_010905786.1_Elgui
Elgui|NBS0007	XP_010906147.2_Elgui
Elgui|NBS0008	XP_019702117.1_Elgui
Elgui|NBS0009	XP_010908294.1_Elgui
Elgui|NBS0010	XP_019702257.2_Elgui
Elgui|NBS0011	XP_010906752.1_Elgui
Elgui|NBS0012	XP_010906758.3_Elgui
Elgui|NBS0013	XP_010906772.2_Elgui
Elgui|NBS0014	XP_010906820.1_Elgui
Elgui|NBS0015	XP_010906844.1_Elgui
Elgui|NBS0016	XP_010906953.2_Elgui
Elgui|NBS0017	XP_010907229.1_Elgui
Elgui|NBS0018	XP_010908948.1_Elgui
Elgui|NBS0019	XP_010909617.1_Elgui
Elgui|NBS0020	XP_010909985.1_Elgui
Elgui|NBS0021	XP_010910112.1_Elgui
Elgui|NBS0022	XP_010910478.3_Elgui
Elgui|NBS0023	XP_010910509.2_Elgui
Elgui|NBS0024	XP_010910910.1_Elgui
Elgui|NBS0025	XP_010910950.1_Elgui
Elgui|NBS0026	XP_010911044.1_Elgui
Elgui|NBS0027	XP_010911079.3_Elgui
Elgui|NBS0028	XP_010911095.1_Elgui
Elgui|NBS0029	XP_010911279.2_Elgui
Elgui|NBS0030	XP_010911461.2_Elgui
Elgui|NBS0031	XP_010911466.2_Elgui
Elgui|NBS0032	XP_010911708.2_Elgui
Elgui|NBS0033	XP_010911714.1_Elgui
Elgui|NBS0034	XP_019703505.1_Elgui
Elgui|NBS0035	XP_010911918.2_Elgui
Elgui|NBS0036	XP_010913295.1_Elgui
Elgui|NBS0037	XP_010913316.1_Elgui
Elgui|NBS0038	XP_019704128.1_Elgui
Elgui|NBS0039	XP_010914606.2_Elgui
Elgui|NBS0040	XP_010914651.1_Elgui
Elgui|NBS0041	XP_010914711.1_Elgui
Elgui|NBS0042	XP_010914720.1_Elgui
Elgui|NBS0043	XP_010914744.1_Elgui
Elgui|NBS0044	XP_010914747.1_Elgui
Elgui|NBS0045	XP_010914853.1_Elgui
Elgui|NBS0046	XP_029119563.1_Elgui
Elgui|NBS0047	XP_010917865.1_Elgui
Elgui|NBS0048	XP_029119658.1_Elgui
Elgui|NBS0049	XP_010918018.1_Elgui
Elgui|NBS0050	XP_010918020.1_Elgui
Elgui|NBS0051	XP_010918023.2_Elgui
Elgui|NBS0052	XP_010921013.2_Elgui
Elgui|NBS0053	XP_010921526.1_Elgui
Elgui|NBS0054	XP_010921564.1_Elgui
Elgui|NBS0055	XP_010922082.1_Elgui
Elgui|NBS0056	XP_010922142.1_Elgui
Elgui|NBS0057	XP_010925190.2_Elgui
Elgui|NBS0058	XP_010930363.1_Elgui
Elgui|NBS0059	XP_019707173.1_Elgui
Elgui|NBS0060	XP_010931585.1_Elgui
Elgui|NBS0061	XP_010931801.1_Elgui
Elgui|NBS0062	XP_010931949.1_Elgui
Elgui|NBS0063	XP_010932724.1_Elgui
Elgui|NBS0064	XP_010932725.1_Elgui
Elgui|NBS0065	XP_010932726.1_Elgui
Elgui|NBS0066	XP_010935311.2_Elgui
Elgui|NBS0067	XP_010935355.1_Elgui
Elgui|NBS0068	XP_010935378.3_Elgui
Elgui|NBS0069	XP_010935411.1_Elgui
Elgui|NBS0070	XP_010936575.2_Elgui
Elgui|NBS0071	XP_010936576.2_Elgui
Elgui|NBS0072	XP_010937022.1_Elgui
Elgui|NBS0073	XP_019710176.1_Elgui
Elgui|NBS0074	XP_010937262.1_Elgui
Elgui|NBS0075	XP_010937794.1_Elgui
Elgui|NBS0076	XP_010938736.1_Elgui
Elgui|NBS0077	XP_010938745.2_Elgui
Elgui|NBS0078	XP_010938821.3_Elgui
Elgui|NBS0079	XP_010939226.2_Elgui
Elgui|NBS0080	XP_010939459.1_Elgui
Elgui|NBS0081	XP_010939921.1_Elgui
Elgui|NBS0082	XP_010941754.1_Elgui
Elgui|NBS0083	XP_019711130.1_Elgui
Elgui|NBS0084	XP_010941891.1_Elgui
Elgui|NBS0085	XP_029116287.1_Elgui
Elgui|NBS0086	XP_010942040.2_Elgui
Elgui|NBS0087	XP_010942284.2_Elgui
Elgui|NBS0088	XP_010942385.1_Elgui
Elgui|NBS0089	XP_010942923.1_Elgui
Elgui|NBS0090	XP_010942924.1_Elgui
Elgui|NBS0091	XP_010942930.2_Elgui
Elgui|NBS0092	XP_010942932.3_Elgui
Elgui|NBS0093	XP_010942941.2_Elgui
Elgui|NBS0094	XP_010943677.1_Elgui
Elgui|NBS0095	XP_010943690.1_Elgui
Elgui|NBS0096	XP_019701675.1_Elgui
Elgui|NBS0097	XP_019701921.2_Elgui
Elgui|NBS0098	XP_019702517.1_Elgui
Elgui|NBS0099	XP_019702559.1_Elgui
Elgui|NBS0100	XP_019703036.1_Elgui
Elgui|NBS0101	XP_019703175.1_Elgui
Elgui|NBS0102	XP_019703438.1_Elgui
Elgui|NBS0103	XP_019703513.2_Elgui
Elgui|NBS0104	XP_019703709.1_Elgui
Elgui|NBS0105	XP_019703738.2_Elgui
Elgui|NBS0106	XP_019703764.1_Elgui
Elgui|NBS0107	XP_019703765.2_Elgui
Elgui|NBS0108	XP_019703812.1_Elgui
Elgui|NBS0109	XP_019704330.1_Elgui
Elgui|NBS0110	XP_019704366.1_Elgui
Elgui|NBS0111	XP_019704633.1_Elgui
Elgui|NBS0112	XP_019704647.1_Elgui
Elgui|NBS0113	XP_019704715.1_Elgui
Elgui|NBS0114	XP_019705566.2_Elgui
Elgui|NBS0115	XP_019705633.2_Elgui
Elgui|NBS0116	XP_019705695.1_Elgui
Elgui|NBS0117	XP_029120946.1_Elgui
Elgui|NBS0118	XP_019706772.1_Elgui
Elgui|NBS0119	XP_019706864.1_Elgui
Elgui|NBS0120	XP_019707753.1_Elgui
Elgui|NBS0121	XP_019708117.1_Elgui
Elgui|NBS0122	XP_019709573.1_Elgui
Elgui|NBS0123	XP_019709649.1_Elgui
Elgui|NBS0124	XP_019709651.2_Elgui
Elgui|NBS0125	XP_019709973.1_Elgui
Elgui|NBS0126	XP_019710349.1_Elgui
Elgui|NBS0127	XP_019710395.1_Elgui
Elgui|NBS0128	XP_019710397.1_Elgui
Elgui|NBS0129	XP_019711136.2_Elgui
Elgui|NBS0130	XP_019711200.1_Elgui
Elgui|NBS0131	XP_019711201.1_Elgui
Elgui|NBS0132	XP_029116190.1_Elgui
Elgui|NBS0133	XP_029116205.1_Elgui
Elgui|NBS0134	XP_029116272.1_Elgui
Elgui|NBS0135	XP_029116318.1_Elgui
Elgui|NBS0136	XP_029116349.1_Elgui
Elgui|NBS0137	XP_029116367.1_Elgui
Elgui|NBS0138	XP_029116448.1_Elgui
Elgui|NBS0139	XP_029116650.1_Elgui
Elgui|NBS0140	XP_029117077.1_Elgui
Elgui|NBS0141	XP_029117432.1_Elgui
Elgui|NBS0142	XP_029117674.1_Elgui
Elgui|NBS0143	XP_029117860.1_Elgui
Elgui|NBS0144	XP_029118014.1_Elgui
Elgui|NBS0145	XP_029118021.1_Elgui
Elgui|NBS0146	XP_029118025.1_Elgui
Elgui|NBS0147	XP_029118026.1_Elgui
Elgui|NBS0148	XP_029118028.1_Elgui
Elgui|NBS0149	XP_029118033.1_Elgui
Elgui|NBS0150	XP_029118065.1_Elgui
Elgui|NBS0151	XP_029118209.1_Elgui
Elgui|NBS0152	XP_029118661.1_Elgui
Elgui|NBS0153	XP_029118818.1_Elgui
Elgui|NBS0154	XP_029118849.1_Elgui
Elgui|NBS0155	XP_029119043.1_Elgui
Elgui|NBS0156	XP_029119540.1_Elgui
Elgui|NBS0157	XP_029119608.1_Elgui
Elgui|NBS0158	XP_029119696.1_Elgui
Elgui|NBS0159	XP_029120133.1_Elgui
Elgui|NBS0160	XP_029120928.1_Elgui
Elgui|NBS0161	XP_029121832.1_Elgui
Elgui|NBS0162	XP_029121845.1_Elgui
Elgui|NBS0163	XP_029122188.1_Elgui
Elgui|NBS0164	XP_029122189.1_Elgui
Elgui|NBS0165	XP_029122293.1_Elgui
Elgui|NBS0166	XP_029122806.1_Elgui
Elgui|NBS0167	XP_029122853.1_Elgui
Elgui|NBS0168	XP_029122864.1_Elgui
Elgui|NBS0169	XP_029123118.1_Elgui
Elgui|NBS0170	XP_029123268.1_Elgui
Elgui|NBS0171	XP_029123291.1_Elgui
Elgui|NBS0172	XP_029123315.1_Elgui
Elgui|NBS0173	XP_029123316.1_Elgui
Elgui|NBS0174	XP_029123436.1_Elgui
Elgui|NBS0175	XP_029123447.1_Elgui
Elgui|NBS0176	XP_029123476.1_Elgui
Elgui|NBS0177	XP_029123896.1_Elgui
Elgui|NBS0178	XP_029124147.1_Elgui
Elgui|NBS0179	XP_029124148.1_Elgui
Elgui|NBS0180	XP_029124149.1_Elgui
Ergut|NBS0001	XP_012827293.1_Ergut
Ergut|NBS0002	XP_012827296.1_Ergut
Ergut|NBS0003	XP_012827299.1_Ergut
Ergut|NBS0004	XP_012827306.1_Ergut
Ergut|NBS0005	XP_012827307.1_Ergut
Ergut|NBS0006	XP_012827400.1_Ergut
Ergut|NBS0007	XP_012827696.1_Ergut
Ergut|NBS0008	XP_012827702.1_Ergut
Ergut|NBS0009	XP_012828600.1_Ergut
Ergut|NBS0010	XP_012828628.1_Ergut
Ergut|NBS0011	XP_012829074.1_Ergut
Ergut|NBS0012	XP_012829141.1_Ergut
Ergut|NBS0013	XP_012829155.1_Ergut
Ergut|NBS0014	XP_012829173.1_Ergut
Ergut|NBS0015	XP_012829174.1_Ergut
Ergut|NBS0016	XP_012829187.1_Ergut
Ergut|NBS0017	XP_012829188.1_Ergut
Ergut|NBS0018	XP_012829189.1_Ergut
Ergut|NBS0019	XP_012829190.1_Ergut
Ergut|NBS0020	XP_012829191.1_Ergut
Ergut|NBS0021	XP_012829194.1_Ergut
Ergut|NBS0022	XP_012829195.1_Ergut
Ergut|NBS0023	XP_012829196.1_Ergut
Ergut|NBS0024	XP_012829197.1_Ergut
Ergut|NBS0025	XP_012829199.1_Ergut
Ergut|NBS0026	XP_012829200.1_Ergut
Ergut|NBS0027	XP_012829201.1_Ergut
Ergut|NBS0028	XP_012829202.1_Ergut
Ergut|NBS0029	XP_012829203.1_Ergut
Ergut|NBS0030	XP_012829207.1_Ergut
Ergut|NBS0031	XP_012829208.1_Ergut
Ergut|NBS0032	XP_012829209.1_Ergut
Ergut|NBS0033	XP_012829210.1_Ergut
Ergut|NBS0034	XP_012829211.1_Ergut
Ergut|NBS0035	XP_012829213.1_Ergut
Ergut|NBS0036	XP_012829216.1_Ergut
Ergut|NBS0037	XP_012829217.1_Ergut
Ergut|NBS0038	XP_012829219.1_Ergut
Ergut|NBS0039	XP_012829220.1_Ergut
Ergut|NBS0040	XP_012829221.1_Ergut
Ergut|NBS0041	XP_012829239.1_Ergut
Ergut|NBS0042	XP_012829240.1_Ergut
Ergut|NBS0043	XP_012829250.1_Ergut
Ergut|NBS0044	XP_012829252.1_Ergut
Ergut|NBS0045	XP_012829304.1_Ergut
Ergut|NBS0046	XP_012829311.1_Ergut
Ergut|NBS0047	XP_012829327.1_Ergut
Ergut|NBS0048	XP_012829332.1_Ergut
Ergut|NBS0049	XP_012829352.1_Ergut
Ergut|NBS0050	XP_012829358.1_Ergut
Ergut|NBS0051	XP_012829366.1_Ergut
Ergut|NBS0052	XP_012829375.1_Ergut
Ergut|NBS0053	XP_012829376.1_Ergut
Ergut|NBS0054	XP_012829377.1_Ergut
Ergut|NBS0055	XP_012829383.1_Ergut
Ergut|NBS0056	XP_012829385.1_Ergut
Ergut|NBS0057	XP_012829416.1_Ergut
Ergut|NBS0058	XP_012829426.1_Ergut
Ergut|NBS0059	XP_012829431.1_Ergut
Ergut|NBS0060	XP_012829833.1_Ergut
Ergut|NBS0061	XP_012830046.1_Ergut
Ergut|NBS0062	XP_012830413.1_Ergut
Ergut|NBS0063	XP_012830417.1_Ergut
Ergut|NBS0064	XP_012831555.1_Ergut
Ergut|NBS0065	XP_012832580.1_Ergut
Ergut|NBS0066	XP_012832583.1_Ergut
Ergut|NBS0067	XP_012832711.1_Ergut
Ergut|NBS0068	XP_012832747.1_Ergut
Ergut|NBS0069	XP_012832755.1_Ergut
Ergut|NBS0070	XP_012832978.1_Ergut
Ergut|NBS0071	XP_012832991.1_Ergut
Ergut|NBS0072	XP_012832993.1_Ergut
Ergut|NBS0073	XP_012833059.1_Ergut
Ergut|NBS0074	XP_012833088.1_Ergut
Ergut|NBS0075	XP_012833103.1_Ergut
Ergut|NBS0076	XP_012833863.1_Ergut
Ergut|NBS0077	XP_012833867.1_Ergut
Ergut|NBS0078	XP_012833868.1_Ergut
[truncated: 11,211 more rows]

## Sheet: S3. Copy number NBS families
Supplemental Table 3.
The NLR proteins of 41 plants were clustered and divided into 509 families by OrthoFinder.
Orthogroup	OG0000000	OG0000001	OG0000002	OG0000003	OG0000004	OG0000005	OG0000006	OG0000007	OG0000008	OG0000009	OG0000010	OG0000011	OG0000012	OG0000013	OG0000014	OG0000015	OG0000016	OG0000017	OG0000018	OG0000019	OG0000020	OG0000021	OG0000022	OG0000023	OG0000024	OG0000025	OG0000026	OG0000027	OG0000028	OG0000029	OG0000030	OG0000031	OG0000032	OG0000033	OG0000034	OG0000035	OG0000036	OG0000037	OG0000038	OG0000039	OG0000040	OG0000041	OG0000042	OG0000043	OG0000044	OG0000045	OG0000046	OG0000047	OG0000048
Arabidopsis_lyrata	2	82	28	20	0	1	0	0	0	3	0	4	1	0	0	0	0	0	1	0	0	0	0	0	0	0	0	0	0	0	0	0	0	0	0	0	0	0	0	0	0	6	0	0	0	0	0	0	3
Arabidopsis_thaliana	2	73	20	25	0	2	0	0	0	4	0	3	1	0	0	0	0	0	0	0	0	0	0	0	0	0	0	1	0	0	0	0	0	0	0	0	0	0	0	0	0	2	0	0	0	0	0	0	3
Beta_vulgaris	80	1	20	22	4	0	0	0	0	1	0	0	1	0	0	0	1	0	1	0	0	0	0	0	0	0	0	0	0	0	0	0	0	0	0	0	0	0	0	0	0	0	0	0	0	0	0	0	0
Brachypodium_distachyon	41	13	107	9	0	0	6	18	15	1	0	0	0	5	4	3	0	1	0	0	3	1	2	1	0	1	0	0	4	2	0	0	0	0	0	1	0	0	1	0	0	0	1	1	2	0	0	0	0
Brassica_napus	8	134	31	52	0	12	0	0	0	6	0	4	2	0	0	0	0	0	1	0	0	0	0	0	0	0	0	1	0	0	0	0	0	0	0	0	0	0	0	0	0	2	0	0	0	0	0	0	2
Brassica_oleracea	2	49	4	8	0	0	0	0	0	3	0	0	0	0	0	0	0	0	2	0	0	0	0	0	0	0	0	1	0	0	0	0	0	0	0	0	0	0	0	0	0	1	0	0	0	0	0	0	3
Carica_papaya	17	10	5	0	3	1	0	0	0	1	0	2	1	0	0	0	0	0	1	0	0	0	0	0	0	1	0	7	0	0	0	0	0	0	0	0	0	0	0	0	0	0	0	0	0	0	0	0	0
Citrus_clementina	46	89	18	81	79	2	0	0	0	1	0	1	7	0	0	0	3	0	1	0	0	0	0	0	0	1	0	0	0	0	0	0	0	0	0	0	0	0	0	0	0	0	0	0	0	2	0	0	0
Dorcoceras_hygrometricum	2	2	49	11	1	0	0	0	0	1	0	1	0	0	0	0	0	0	2	0	0	0	0	0	0	1	0	1	0	0	0	0	0	0	0	0	0	0	0	0	0	0	0	0	0	1	0	0	0
Elaeis_guineensis	65	2	38	18	3	0	17	12	0	1	0	1	0	0	0	0	0	0	0	0	0	0	0	0	0	0	0	0	1	0	0	0	0	0	0	3	0	0	0	0	0	0	0	0	0	0	0	0	0
Erythranthe_guttata	62	8	88	9	0	0	0	0	0	1	0	0	1	0	0	0	3	0	2	0	0	1	0	0	0	0	0	0	0	0	18	0	0	0	15	0	0	0	0	0	0	0	0	0	0	0	0	0	0
Eucalyptus_grandis	77	121	66	82	44	0	0	0	0	1	0	5	0	0	0	0	10	0	0	0	0	0	0	0	0	0	0	1	0	0	0	0	0	0	0	0	0	0	0	0	0	0	0	0	0	0	0	0	0
Eutrema_salsugineum	2	50	12	25	0	3	0	0	0	2	0	2	1	0	0	0	0	0	0	0	0	0	0	0	0	0	0	0	0	0	0	0	0	0	0	0	0	0	0	0	0	1	0	0	0	0	0	0	0
Fragaria_vesca	59	73	33	6	58	21	0	0	0	1	0	2	2	0	0	0	0	0	1	0	0	0	0	0	0	1	0	1	0	0	0	0	6	0	0	0	5	0	0	0	0	0	0	0	0	0	0	0	0
Fragaria_x_ananassa	114	149	63	14	83	21	1	0	0	6	0	5	3	0	0	0	0	0	1	0	0	0	0	0	0	2	0	1	0	0	0	0	10	0	0	0	9	0	0	0	0	0	0	0	0	0	0	0	0
Glycine_max	87	106	61	8	28	13	0	0	0	4	0	0	0	0	0	0	2	0	2	0	0	0	0	0	0	0	0	0	0	0	0	0	0	0	0	0	0	0	0	0	0	0	0	0	0	0	2	0	0
Glycine_soja	83	106	44	9	26	12	0	0	0	4	0	0	0	0	0	0	2	0	1	0	0	0	0	0	0	0	0	0	0	0	0	0	0	0	0	0	0	0	0	0	0	0	0	0	0	0	2	0	0
Gossypium_barbadense	194	110	49	136	88	2	0	1	0	5	0	4	4	0	0	0	5	0	1	0	0	0	0	0	0	0	0	1	0	0	0	0	0	0	0	0	0	0	0	0	0	0	0	0	0	0	0	3	0
Gossypium_hirsutum	191	104	57	129	66	2	0	0	0	5	0	4	4	0	0	0	4	0	0	0	0	0	0	0	0	0	0	1	0	0	0	0	0	0	0	0	0	0	0	0	0	0	0	0	0	1	0	2	0
Gossypium_raimondii	80	25	27	73	41	1	0	0	0	3	0	2	2	0	0	0	2	0	0	0	0	0	0	0	0	0	0	0	0	0	0	0	0	0	0	0	0	0	0	0	0	0	0	0	0	0	0	6	0
Hordeum_vulgare	80	16	109	8	0	0	10	8	9	1	0	0	0	7	1	5	0	9	0	1	3	0	4	3	0	1	0	0	3	2	0	0	0	0	0	1	0	0	0	0	0	0	0	1	2	0	0	0	0
Lotus_japonicus	37	85	24	3	6	7	0	0	0	2	0	2	0	0	0	0	1	0	0	0	0	0	0	0	2	0	0	0	0	0	0	11	0	0	0	0	0	0	0	0	0	0	0	0	0	0	1	0	0
Malus_domestica	148	124	48	8	20	19	0	0	0	3	0	2	2	0	0	0	0	0	0	0	0	0	0	0	0	0	0	0	0	0	0	0	0	0	0	0	0	0	0	0	0	0	0	0	0	0	0	0	0
Manihot_esculenta	101	46	34	14	52	2	0	0	0	1	0	0	3	0	0	0	3	0	0	0	0	0	0	0	0	0	0	0	0	0	0	0	0	0	0	0	0	14	0	0	0	0	0	0	0	0	0	0	0
Medicago_truncatula	166	170	58	11	56	16	0	0	0	2	0	0	0	0	0	0	0	0	1	0	0	0	0	0	19	0	0	0	0	0	0	7	0	0	0	0	0	0	0	0	0	0	0	0	0	0	1	0	0
Nelumbo_nucifera	54	27	34	12	11	5	0	1	0	2	0	2	1	0	0	0	2	0	0	0	0	0	0	0	0	0	0	2	0	0	0	0	0	0	0	0	0	0	0	0	0	0	0	0	0	0	0	0	0
Oryza_brachyantha	55	5	54	8	0	0	4	4	2	1	0	0	0	5	4	2	0	1	0	0	2	2	3	3	0	1	0	0	1	1	0	0	0	0	0	1	0	0	1	1	0	0	2	2	0	0	0	0	0
Oryza_sativa	111	7	129	17	1	0	8	13	4	1	1	1	0	8	8	4	0	6	2	1	3	3	4	1	0	1	0	0	3	2	0	0	0	5	0	1	0	0	3	2	2	0	2	2	1	0	0	0	0
Panicum_hallii	60	5	74	7	0	0	2	12	7	1	9	0	0	4	9	3	0	4	1	5	3	5	1	1	0	1	0	0	0	0	0	0	0	4	0	1	0	0	2	7	0	0	0	1	0	0	0	0	0
Panicum_virgatum	155	30	159	17	0	0	31	14	20	2	31	4	1	10	5	7	0	5	5	17	6	4	6	9	0	2	7	0	3	3	0	0	0	6	0	2	0	0	1	1	2	0	1	1	5	0	0	0	0
Phaseolus_vulgaris	131	62	17	6	29	8	0	0	0	2	0	1	0	0	0	0	0	0	0	0	0	0	0	0	3	0	0	0	0	0	0	0	0	0	0	0	0	0	0	0	0	0	0	0	0	0	6	0	0
Populus_euphratica	66	54	17	30	19	3	0	0	0	2	0	2	3	0	0	0	0	0	0	0	0	0	0	0	0	2	0	1	0	0	0	0	0	0	0	0	0	0	0	0	0	0	0	0	0	1	0	0	0
Populus_trichocarpa	84	94	22	63	40	4	0	0	0	2	0	1	4	0	0	0	0	0	0	0	0	0	0	0	0	2	0	1	0	0	0	0	0	0	0	0	0	0	0	0	0	0	0	0	0	0	0	0	0
Prunus_persica	87	112	79	11	13	11	0	0	0	1	0	6	3	0	0	0	1	0	2	0	0	0	0	0	0	1	0	0	0	0	0	0	1	0	0	0	0	0	0	0	0	0	0	0	0	0	0	0	0
Ricinus_communis	35	33	27	11	13	3	0	0	0	1	0	0	2	0	0	0	0	0	0	0	0	0	0	0	0	0	0	0	0	0	0	0	0	0	0	0	0	0	0	0	0	0	0	0	0	1	0	0	0
Setaria_italica	97	15	86	8	0	0	11	11	13	1	16	1	0	5	9	5	0	2	0	4	2	4	1	4	0	1	9	0	1	1	0	0	0	0	0	1	0	0	2	0	6	0	2	1	0	0	0	0	0
Setaria_viridis	86	16	77	7	0	0	12	5	9	1	17	1	0	4	8	7	0	2	1	2	2	4	2	3	0	1	5	0	1	1	0	0	0	0	0	1	0	0	1	0	3	0	2	1	1	0	0	0	0
Solanum_lycopersicum	25	28	57	7	10	1	0	0	0	1	1	0	3	0	0	0	0	0	6	0	0	0	0	0	0	0	0	0	0	0	0	0	0	0	0	0	0	0	0	0	0	0	0	0	0	6	0	1	0
Sorghum_bicolor	78	10	88	6	0	0	10	2	5	1	5	1	0	4	3	7	0	4	0	1	1	2	3	1	0	1	0	0	1	3	0	0	0	2	0	1	0	0	1	2	0	0	1	1	1	0	0	0	0
Theobroma_cacao	101	21	38	57	38	1	0	0	0	1	0	2	2	0	0	0	6	0	0	0	0	0	0	0	0	1	0	1	0	0	0	0	0	0	0	0	0	0	0	0	0	0	0	0	0	0	0	0	0
Zea_mays	22	1	34	3	0	0	1	0	3	2	1	1	0	1	2	3	0	10	0	1	2	1	0	0	0	1	2	0	0	3	0	0	0	0	0	1	0	0	1	0	0	0	1	1	0	0	0	0	0
Total	2993	2270	2085	1051	832	173	113	101	87	85	81	67	54	53	53	46	45	44	35	32	27	27	26	26	24	23	23	21	18	18	18	18	17	17	15	14	14	14	13	13	13	12	12	12	12	12	12	12	11
[truncated: 460 more columns]

## Sheet: S4. DM
Supplemental Table 4.
We counted the frequency of copy number of NLRs in each family of all species and plotted the distribution of copy number. Then, we calculated the first-order difference of the frequency. We selected the value whose difference slope tends to be stable as the cutoff value (cutoff 5) to define high copy number and low copy number.
copy number	frequency	DM
0	19800	19013
1	787	476
2	311	206
3	105	39
4	66	25
5	41	16
6	25	4
7	21	5
8	16	1
9	15	4
10	11	-1
11	12	5
12	7	1
13	6	2
14	4	1
15	3	-1
16	4	-4
17	8	4
18	4	1
19	3	-2
20	5	2
21	3	0
22	3	3
23	0	-1
24	1	-3
25	4	3
26	1	-2
27	3	0
28	3	2
29	1	-1
30	2	-1
31	3	3
32	0	-2
33	2	-1
34	3	2
35	1	1
36	0	-1
37	1	-2
38	3	3
39	0	-1
40	1	-1
41	2	2
42	0	0
43	0	-2
44	2	2
45	0	-2
46	2	2
47	0	-1
48	1	-2
49	3	2
50	1	1
51	0	-2
52	2	2
53	0	-3
54	3	2
55	1	0
56	1	-2
57	3	1
58	2	1
59	1	0
60	1	0
61	1	-1
62	2	0
63	2	2
64	0	-1
65	1	-2
66	3	3
67	0	0
68	0	0
69	0	0
70	0	0
71	0	0
72	0	-3
73	3	2
74	1	1
75	0	0
76	0	-2
77	2	1
78	1	-1
79	2	-1
80	3	2
81	1	-1
82	2	0
83	2	1
84	1	0
85	1	-1
86	2	0
87	2	-1
88	3	2
89	1	1
90	0	0
91	0	0
92	0	0
93	0	-1
94	1	1
95	0	0
96	0	-1
97	1	1
98	0	0
99	0	0
100	0	-2
101	2	2
102	0	0
103	0	-1
104	1	1
105	0	-2
106	2	1
107	1	1
108	0	-1
109	1	0
110	1	0
111	1	0
112	1	1
113	0	-1
114	1	1
115	0	0
116	0	0
117	0	0
118	0	0
119	0	0
120	0	-1
121	1	1
122	0	0
123	0	-1
124	1	1
125	0	0
126	0	0
127	0	0
128	0	-2
129	2	2
130	0	-1
131	1	1
132	0	0
133	0	-1
134	1	1
135	0	-1
136	1	1
137	0	0
138	0	0
139	0	0
140	0	0
141	0	0
142	0	0
143	0	0
144	0	0
145	0	0
146	0	0
147	0	-1
148	1	0
149	1	1
150	0	0
151	0	0
152	0	0
153	0	0
154	0	-1
155	1	1
156	0	0
157	0	0
158	0	-1
159	1	1
160	0	0
161	0	0
162	0	0
163	0	0
164	0	0
165	0	-1
166	1	1
167	0	0
168	0	0
169	0	-1
170	1	1
171	0	0
172	0	0
173	0	0
174	0	0
175	0	0
176	0	0
177	0	0
178	0	0
179	0	0
180	0	0
181	0	0
182	0	0
183	0	0
184	0	0
185	0	0
186	0	0
187	0	0
188	0	0
189	0	0
190	0	-1
191	1	1
192	0	0
193	0	-1
194	1	1
195	0	0
196	0	0
197	0	0
198	0	0
199	0	0
200	0	0

## Sheet: S5. Pairwise Similarity
Supplemental Table 5.
The pairwise similarity of NLR proteins of high and low copy NLRs in each family was calculated using blast
high-copy	low-copy
0.412991	0.473858
0.383811	0.258795
0.344917	0.251968
0.345534	0.254238
0.449502	0.343423
0.44985	0.435905
0.407361	0.393624
0.457165	0.440282
0.422497	0.38385
0.565836	0.560324
0.615683	0.457479
0.42641	0.270373
0.707149	0.436337
0.399346	0.356315
0.427333	0.398141
0.478954	0.475726
0.505581	0.371831
0.614976	0.61668
0.295706	0.170856
0.611004	0.719325
0.541164	0.518899
0.613534	0.515714
0.476569	0.522303
0.59125	0.489456
0.643352	0.485757
0.566142	0.637058
0.668805	0.676977
0.499313	0.573141
0.717632	0.576515
0.724126	0.4809
0.632167	0.556736
0.821506	0.668942
0.883508	0.801166
0.87088	0.41399
0.788636	0.522664
0.671159	0.619807
0.414074	0.682914
0.67531	0.563092
0.610839	0.610044
0.664166	0.519765
0.684919	0.222716
0.593243	0.631461
0.696651	0.571611
0.657986	0.514794
0.843854	0.533183
0.727776	0.642403
0.736913	0.650665
0.300202	0.520091
0.922067	0.800194
0.627278	0.616425
0.584037	0.601426
0.74545	0.687353
0.741904	0.701164
0.716271	0.761766
0.61018	0.452285
0.680527	0.53836
0.628817	0.417083
0.730497	0.0181816
0.840352	0.289662
0.70059	0.372326
	0.622182
	0.591896
	0.745762
	0.543308
	0.575888
	0.236137
	0.554488
	0.337272
	0.295976
	0.266232
	0.520055
	0.563194
	0.763278
	0.275541
	0.771925
	0.65711
	0.367469
	0.522444
	0.452786
	0.357009
	0.62822
	0.776263
	0.876911
	0.853297
	0.70105
	0.741023
	0.731222
	0.688336
	0.698346
	0.701891
	0.571518
	0.536005
	0.575312
	0.628899
	0.816569
	0.500935
	0.424554
	0.297137
	0.413515
	0.633109
	0.301668
	0.854288
	0.798032
	0.871072
	0.693423
	0.617021
	1
	0.620529
	0.869679
	0.956846
	1
	0.882225
	0.896826
	0.484062
	0.460018
	0.530836
	0.584101
	0.743246
	0.755599
	0.793744
	0.776677
	0.860125
	0.479037
	0.838719
	0.79155
	0.808476
	0.459774
	0.458433
	0.746055
	0.380874
	0.507105
	0.563868
	0.901299
	0.753871
	0.33661
	0.937257
	0.661317
	0.483507
	0.793795
	0.673737
	0.646492
	0.687992
	0.412902
	0.891954
	0.487703
	0.840504
	0.759346
	0.739213
	0.95824
	0.528967
	0.975971
	0.623864
	0.873797
	0.883099
	0.938322
	0.95709
	0.532907
	0.216321
	0.74205
	0.648551
	0.669907
	0.741653
	0.71014
	0.829964
	0.793291
	0.580827
	0.697427
	0.769325
	0.747905
	0.804166
	0.722231
	0.641635
	0.894172
	0.746202
	0.817147
	0.751363
	0.479496
	0.333936
	0.691951
	0.698696
	0.772547
	0.761549
	0.731049
	0.613893
	0.926901
	0.841149
	0.68463
	0.902629
	0.205322
	0.349943
	0.53015
	0.638642
	0.783428
	0.680642
	0.69151
	0.826828
	0.467656
	0.587468
	0.80275
	0.614309
	0.682126
	0.922069
	0.746233
	0.799862
	0.604637
	0.780803
	0.900135
	0.681089
	0.864903
	0.512867
	0.722918
	1
	0.632094
	0.731238
	0.478415
	0.515943
	0.789205
	0.353029
	0.884684
	0.534041
	0.654864
	0.71122
	0.645361
	0.954717
	0.35104
	0.739073
	0.233806
	0.336051
	0.833529
	0.969868
	0.99585
	0.893948
	0.990837
	0.891666
	0.938549
	0.946147
	0.233359
	0.709453
	0.528895
	0.720347
	0.677636
	0.360385
	0.907347
	0.239565
	0.754228
	0.819035
	0.519379
	0.566892
	0.53707
	0.63111
	0.429625
	0.812824
	0.735505
	0.846454
	0.774433
	0.576123
	0.771124
	0.90246
	0.911766
	0.941447
	0.823653
	0.469097
	0.872975
	0.780808
	0.586253
	0.636194
	0.91456
	0.787156
	0.639915
	0.717336
	0.914943
	1
	0.948054
	0.612495
	0.784375
	0.622398
	0.8896
	0.745621
	0.608762
	0.76096
	0.199134
	0.476216
	0.723819
	0.9581
	0.883527
	1
	0.775483
	0.295933
	0.976665
	0.819605
	0.959766
	0.37657
	0.99336
	0.237236
	0.81763
	0.309935
	0.617268
	0.801026
	0.946679
	0.259738
	0.853676
	0.294004
	0.934249
	0.719406
	0.680149
	0.859346
	0.940994
	0.674634
	0.677174
	0.687402
	0.865438
	0.72151
	0.98709
	0.949616
	0.710301
	0.932425
	0.867718
	0.64834
	0.716552
	0.988704
	0.80564
	0.837904
	0.99267
	0.963282
	0.983646
	0.749362
	0.977198
	0.916572
	0.775243
	0.843121
	0.948681
	0.558274
	0.99336
	0.897052
	0.973928
	0.952748
	0.980412
	0.99181
	0.986413
	0.897351
	0.546138
	0.488839
	0.693384
	0.846028
	0.756771
	0.861997
	0.99559
	0.602811
	0.917842
	0.744739
	0.947323
	0.559444
	0.509117
	0.946616
	1
	0.640174
	0.99792
	0.959151
	0.294323
	0.949688
	0.909087
	0.906285
	0.99085
	0.99832
	0.99412
	0.99811
	0.858431
	0.99419
	1
	0.392877
	0.98969
	0.98026
	0.99443
	0.943578
	0.654198
	0.37896
	0.732901
	0.981254
	1
	0.994156
	0.974365
	0.945934
	0.98958
	0.99875
	0.913723
	0.99805
	0.981396
	0.939277
	0.930693
	0.81966
	1
	0.702167
	0.907798
	0.949367
	0.792809
	0.982685
	0.075201
	0.744363
	0.782665
	0.363201
	0.88344
	0.692179
	0.530379
	0.554497
	0.654478
	0.916973
	0.835336
	0.765267
	0.212654
	0.816684
	0.353842
	0.844261
	0.99585
	0.988021
	0.99798
	0.986497
	0.892982
	0.846318
	0.749442
	1
	1
	0.854569
	0.965556
	1
	0.950205
	0.985147
	0.879983
	0.497475
	0.741371
	0.770584
	0.711318
	0.624732
	0.755879
	0.672069
	0.537707
	0.399766
	0.802475
	0.615125
	0.798851
	0.118141
	0.661313
	0.793163
	0.98597
	0.791524
	1
	0.776865
	0.451747
	0.693145
	0.783237
	0.97256
	0.760538
	0.919757
	0.424773
	0.761034
	0.672925
	0.99254
	0.855588
	0.715957
	0.631383
	0.92988
	1
	0.306209
	0.321188
	0.750954
	0.854369
	0.928018
	0.954719
	0.872383
	0.77825
	0.749006
	0.986469
	0.692545
	0.941549
	0.591295
	0.56086
	0.664306
	0.516064
	0.727748
	0.734125
	0.462925
	0.745474
	0.77903
	0.464814
	0.673349
	0.540143

## Sheet: S6. Plant Methylation Data
Supplemental Table 6.
Whole-genome bisulfite sequencing (WGBS) data in this study. Including depth of sequencing and the rate for mapping using hiast-3n.
Organism	Run	genome size (Mb)	Bases	Depth of sequencing	BioSample	Experiment	Instrument	Platform	SRA Study	BioProject	tissue	mapping rate
Arabidopsis_lyrata	SRR5146054	202.972	10817042040	53.2933	SAMN06199999	SRX2459861	Illumina HiSeq 3000	ILLUMINA	SRP095993	PRJNA360049	leaf	0.7793
Arabidopsis_thaliana	SRR14766677	119.75	1845758100	15.4134	SAMN19643060	SRX11100036	Illumina NovaSeq 6000	ILLUMINA	SRP323376	PRJNA736396	leaf	0.9002
Beta_vulgaris	SRR3286253	539.552	8074983128	14.9661	SAMN04576080	SRX1656913	Illumina HiSeq 2000	ILLUMINA	SRP072226	PRJNA316109	leaf	0.8151
Brachypodium_distachyon	SRR11128638	218.345	11756234558	53.8425	SAMN14055010	SRX7765305	HiSeq X Ten	ILLUMINA	SRP250240	PRJNA605320	leaf	0.6554
Brassica_napus	SRR10386642	848.2	69867783600	82.3718	SAMN13181441	SRX7087415	Illumina HiSeq 4000	ILLUMINA	SRP227981	PRJNA577908	true leaf 3	0.6921
Brassica_oleracea	SRR8633024	529.919	37003952254	69.8294	SAMN13181446	SRX7087420	Illumina HiSeq 4000	ILLUMINA	SRP227981	PRJNA577908	true leaf 3	0.6592
Carica_papaya	SRR6328745	370.419	20549372250	55.476	SAMN08108568	SRX3428463	HiSeq X Ten	ILLUMINA	SRP102870	PRJNA381300	leaf	0.7322
Citrus_clementina	SRR3286255	301.365	2128164334	7.06175	SAMN04576071	SRX1656914	Illumina HiSeq 2000	ILLUMINA	SRP072226	PRJNA316109	leaf	0.8845
Dorcoceras_hygrometricum	SRR935306	1521.36	14992324200	9.85455	SAMN02252522	SRX323147	Illumina HiSeq 2000	ILLUMINA	SRP027502	PRJNA212240	leaf	0.7512
Elaeis_guineensis	SRR1999220	1209.42	14765046400	12.2084	SAMN03569063	SRX1011111	Illumina HiSeq 2000	ILLUMINA	SRP057698	PRJNA281653	Leaf	0.7377
Erythranthe_guttata	SRR8483184	322.167	18824655730	58.4314	SAMN10815126	SRX5287953	Illumina HiSeq 2500	ILLUMINA	SRP181917	PRJNA516918	Leaf	0.6146
Eucalyptus_grandis	SRR3286266	653.98	21117955872	32.2914	SAMN04576084	SRX1656918	Illumina HiSeq 2000	ILLUMINA	SRP072226	PRJNA316109	leaf	0.7915
Eutrema_salsugineum	SRR2922631	243.11	1693213894	6.96481	SAMN04276607	SRX1436235	Illumina HiSeq 2500	ILLUMINA	SRP066358	PRJNA302602	leaf	0.8864
Fragaria_vesca	SRR6328820	214.373	8498490300	39.6435	SAMN08108590	SRX3428388	HiSeq X Ten	ILLUMINA	SRP102870	PRJNA381300	leaf	0.9247
Fragaria_x_ananassa	SRR6995966	697.762	42481379700	60.8823	SAMN08922763	SRX3930683	Illumina HiSeq 2500	ILLUMINA	SRP139842	PRJNA449944	Strawberry leaf	0.7781
Glycine_max	SRR12494495	995.708	21391686600	21.4839	SAMN15835457	SRX8986056	Illumina NovaSeq 6000	ILLUMINA	SRP278440	PRJNA657728	leaf	0.8751
Glycine_soja	SRR12494518	980.59	19923388500	20.3178	SAMN15835436	SRX8986033	Illumina NovaSeq 6000	ILLUMINA	SRP278440	PRJNA657728	leaf	0.8674
Gossypium_barbadense	SRR5885851	1795.02	25474004967	14.1915	SAMN07427798	SRX3049827	Illumina HiSeq 3000	ILLUMINA	SRP114409	PRJNA396502	leaf	0.9591
Gossypium_hirsutum	SRR5527460	2296.97	32494505578	14.1467	SAMN06649955	SRX2678720	Illumina HiSeq 2000	ILLUMINA	SRP102637	PRJNA380842	leaf	0.6844
Gossypium_raimondii	SRR5885853	761.565	22113475606	29.0369	SAMN07427803	SRX3051288	Illumina HiSeq 3000	ILLUMINA	SRP114409	PRJNA396502	leaf	0.9281
Hordeum_vulgare	SRR5124893	4129.36	120629534508	29.2126	SAMN06174222	SRX2439758	Illumina HiSeq 2500	ILLUMINA	SRP095504	PRJNA358450	seedling leaf	0.8716
Lotus_japonicus	SRR3195063	394.455	3348840480	8.48979	SAMN04523274	SRX1605623	Illumina HiSeq 2000	ILLUMINA	SRP070959	PRJNA313462	leaf	0.9472
Malus_domestica	SRR13826488	703.358	15831913200	22.509	SAMN18106579	SRX10206134	Complete Genomics	COMPLETE_GENOMICS	SRP308836	PRJNA705949	apple LM leaf	0.7241
Manihot_esculenta	SRR3286281	646.154	5016620975	7.76382	SAMN04576090	SRX1656924	NextSeq 500	ILLUMINA	SRP072226	PRJNA316109	leaf	0.7197
Medicago_truncatula	SRR3286295	419.474	4057485019	9.67279	SAMN04576093	SRX1656927	Illumina HiSeq 2000	ILLUMINA	SRP072226	PRJNA316109	leaf	0.6483
Nelumbo_nucifera	SRR7544256	804.648	24679533600	30.6712	SAMN09694748	SRX4410560	HiSeq X Ten	ILLUMINA	SRP154513	PRJNA481856	leaf	0.8114
Oryza_brachyantha	SRR8566361	263.33	6854320900	26.0294	SAMN10920264	SRX5367836	Illumina Genome Analyzer II	ILLUMINA	SRP185692	PRJNA521891	leaf of mature plant	0.9061
Oryza_sativa	SRR8427239	385.345	13323125200	34.5745	SAMN10720269	SRX5235067	Illumina HiSeq 2000	ILLUMINA	SRP178187	PRJNA514100	leaf	0.9142
Panicum_hallii	SRR3286302	511.682	7141579912	13.9571	SAMN04576094	SRX1656928	Illumina HiSeq 2000	ILLUMINA	SRP072226	PRJNA316109	leaf	0.9475
Panicum_virgatum	SRR9066865	1130	83482091700	73.878	SAMN11655662	SRX5842972	Illumina HiSeq 4000	ILLUMINA	SRP198563	PRJNA543156	Leaf	0.758
Phaseolus_vulgaris	SRR12494538	452.733	14010438000	30.9464	SAMN15835418	SRX8986013	Illumina NovaSeq 6000	ILLUMINA	SRP278440	PRJNA657728	leaf	0.8778
Populus_euphratica	SRR6808033	496.033	18754897800	37.8098	SAMN08442885	SRX3766254	Illumina HiSeq 4000	ILLUMINA	SRP133971	PRJNA432302	leaf	0.7085
Populus_trichocarpa	SRR3286305	434.29	13443517635	30.9552	SAMN04576096	SRX1656930	Illumina HiSeq 2000	ILLUMINA	SRP072226	PRJNA316109	leaf	0.8924
Prunus_persica	SRR12667161	220.897	14595910560	66.0756	SAMN16124046	SRX9147837	Illumina NovaSeq 6000	ILLUMINA	SRP283302	PRJNA662872	Leaf	0.8629
Ricinus_communis	SRR3286307	350.622	4447584389	12.6848	SAMN04576098	SRX1656932	Illumina HiSeq 2000	ILLUMINA	SRP072226	PRJNA316109	leaf	0.9263
Setaria_italica	SRR7662940	441.705	10149804300	22.9787	SAMN09786336	SRX4523565	HiSeq X Ten	ILLUMINA	SRP116266	PRJNA390575	leaf mesophyll	0.8937
Setaria_viridis	SRR3286310	396.451	3425684165	8.64088	SAMN04576100	SRX1656934	Illumina HiSeq 2000	ILLUMINA	SRP072226	PRJNA316109	leaf	0.9206
Solanum_lycopersicum	SRR10549869	809.184	34881009600	43.1064	SAMN13420201	SRX7232136	Illumina HiSeq 2500	ILLUMINA	SRP233565	PRJNA592298	Leaf	0.8558
Sorghum_bicolor	SRR5748817	687.75	24793918200	36.0508	SAMN07270495	SRX2949259	HiSeq X Ten	ILLUMINA	SRP110225	PRJNA391551	leaf mesophyll	0.9316
Theobroma_cacao	SRR3286313	335.437	8805636419	26.2512	SAMN04576101	SRX1656935	Illumina HiSeq 2000	ILLUMINA	SRP072226	PRJNA316109	leaf	0.7723
Zea_mays	SRR12463972	2198.23	105845453468	48.1503	SAMN15834480	SRX8958190	Illumina NovaSeq 6000	ILLUMINA	SRP277858	PRJNA657677	seedling leaf	0.8798

## Sheet: S7. All Methylation Level
Supplemental Table 7.
Methylation levels in the upstream regions, gene body, and downstream regions of NLR genes with high and low copy of each species were calculated and t-test (p-value < 0.01 significant).
species	region	P-value			high-copy			low-copy
		CG	CHG	CHH	CG	CHG	CHH	CG	CHG	CHH
Arabidopsis_lyrata	gene body	0.01657	3.465e-06	0.003924	0.32234	0.0793133	0.0352246	0.238364	0.0188177	0.0160671
Arabidopsis_thaliana		0.2878	0.6447	0.3209	0.139375	0.0263789	0.0156009	0.177661	0.03379	0.0209462
Beta_vulgaris		0.4698	0.4967	0.4907	0.696323	0.421147	0.160658	0.652235	0.369372	0.136762
Brachypodium_distachyon		0.5957	0.8887	0.8527	0.414431	0.100372	0.0272684	0.391725	0.0970805	0.0285288
Brassica_napus		0.05244	0.06915	0.03334	0.251669	0.0558587	0.0210817	0.196758	0.0356216	0.0145389
Brassica_oleracea		0.4271	0.5812	0.4177	0.318769	0.0698873	0.0335495	0.277997	0.054066	0.0212557
Carica_papaya		0.8241	0.5444	0.7648	0.5136	0.0330158	0.00503156	0.540022	0.0839647	0.0063983
Citrus_clementina		0.5345	0.006015	0.02384	0.157312	0.0466695	0.017132	0.203941	0.0144471	0.00699226
Dorcoceras_hygrometricum		0.03656	0.03712	0.003165	0.334723	0.115604	0.0175768	0.191579	0.0329532	0.00673037
Elaeis_guineensis		0.9208	0.8974	0.3742	0.109363	0.0504389	0.01043	0.105446	0.047922	0.00769292
Erythranthe_guttata		0.2967	0.5896	0.1204	0.769566	0.24139	0.022892	0.744559	0.223446	0.0184088
Eucalyptus_grandis		0.2971	0.7314	0.9519	0.428439	0.280584	0.0139911	0.453813	0.288451	0.0138535
Eutrema_salsugineum		0.3773	0.393	0.4494	0.163105	0.0393424	0.0284274	0.105768	0.0263963	0.0202658
Fragaria_vesca		0.1057	0.09622	0.06771	0.257731	0.0802115	0.0118441	0.343647	0.151574	0.0196976
Fragaria_x_ananassa		0.3248	0.029	0.2441	0.269348	0.0709494	0.0111904	0.24499	0.0449915	0.00950514
Glycine_max		0.003299	0.001563	0.012	0.178065	0.06523	0.0180522	0.104429	0.0259185	0.012274
Glycine_soja		0.009903	8.207e-05	0.0523	0.162426	0.0518918	0.0125418	0.106097	0.0169158	0.00871564
Gossypium_barbadense		0.1955	0.08718	0.1421	0.416736	0.287073	0.0328303	0.364036	0.219364	0.0270487
Gossypium_hirsutum		0.1656	0.1879	0.1228	0.376351	0.235337	0.0211286	0.322544	0.186519	0.0164459
Gossypium_raimondii		0.03039	0.001796	0.03977	0.337712	0.196128	0.0219431	0.233045	0.0924388	0.0154402
Hordeum_vulgare		0.386	0.9872	0.3062	0.448636	0.103415	0.0114091	0.479296	0.103056	0.0143935
Lotus_japonicus		0.09953	0.435	0.8105	0.545536	0.132884	0.0217522	0.462755	0.102614	0.0232291
Malus_domestica		0.6668	0.3488	0.906	0.279867	0.150918	0.0200205	0.297502	0.12172	0.0195628
Manihot_esculenta		0.1154	0.001521	0.08344	0.244858	0.113682	0.00730274	0.151912	0.0337114	0.00429992
Medicago_truncatula		0.2231	0.6048	0.6901	0.666046	0.153563	0.0332467	0.633476	0.166827	0.0312537
Nelumbo_nucifera		0.15	0.01108	0.05459	0.222277	0.0630746	0.00955161	0.144138	0.0207172	0.00774558
Oryza_brachyantha		0.6337	0.5883	0.6193	0.235478	0.0349375	0.00791351	0.218192	0.0420296	0.00750679
Oryza_sativa		0.03896	0.5827	0.4457	0.413288	0.095399	0.0102506	0.344509	0.0853791	0.011314
Panicum_hallii		0.2153	0.8085	0.3797	0.373989	0.0758759	0.0125403	0.327931	0.0806775	0.0157281
Panicum_virgatum		0.1642	0.006643	0.3952	0.382943	0.15557	0.0195276	0.349737	0.113807	0.0176574
Phaseolus_vulgaris		0.8122	0.6317	0.5664	0.168891	0.100953	0.0152831	0.183148	0.123859	0.0190802
Populus_euphratica		0.06285	6.729e-06	0.01238	0.0762267	0.0358561	0.0106928	0.0389103	0.00543775	0.00420145
Populus_trichocarpa		0.3139	0.8085	0.0003554	0.136989	0.0968682	0.0216377	0.180993	0.0897093	0.0101353
Prunus_persica		0.02453	0.148	0.09934	0.29116	0.0656605	0.0188964	0.409048	0.114706	0.0308861
Ricinus_communis		0.4613	0.09001	0.05008	0.261971	0.0423317	0.0201359	0.188533	0.0129919	0.00656119
Setaria_italica		0.7073	0.853	0.3208	0.217589	0.0553346	0.00934256	0.20825	0.057457	0.0102528
Setaria_viridis		0.06789	0.00305	0.8662	0.297805	0.106733	0.00926357	0.250942	0.0638589	0.00961186
Solanum_lycopersicum		0.4783	0.2591	0.8428	0.742273	0.234797	0.0475323	0.717459	0.297743	0.0459531
Sorghum_bicolor		0.115	0.9582	0.8404	0.477833	0.117108	0.0162214	0.415551	0.115911	0.0167163
Theobroma_cacao		0.8184	2.065e-08	0.3857	0.15271	0.0426201	0.00613198	0.141084	0.0052236	0.00476888
Zea_mays		0.003547	0.06456	0.0837	0.404658	0.162622	0.0133499	0.253452	0.0960301	0.0120871
Arabidopsis_lyrata	-5k-0	0.8108	0.112	0.02922	0.480087	0.195219	0.0771745	0.49341	0.265473	0.119071
Arabidopsis_thaliana		0.6288	0.8088	0.8063	0.196878	0.0567507	0.0269173	0.212785	0.05267	0.0255319
Beta_vulgaris		0.5428	0.4717	0.4916	0.876643	0.712745	0.344367	0.889533	0.748537	0.323643
Brachypodium_distachyon		0.6667	0.4734	0.9031	0.516167	0.278443	0.068845	0.534233	0.304067	0.0675506
Brassica_napus		0.6674	0.7064	0.326	0.365867	0.138721	0.0491012	0.383568	0.131291	0.042646
Brassica_oleracea		0.7503	0.6685	0.1971	0.595135	0.325366	0.0970562	0.5779	0.304536	0.120256
Carica_papaya		0.1878	0.9716	0.6817	0.642315	0.288369	0.0231935	0.468336	0.293089	0.0279708
Citrus_clementina		0.33	0.9263	0.3582	0.404962	0.311942	0.1069	0.47103	0.31772	0.131842
Dorcoceras_hygrometricum		2.333e-05	0.002556	0.1163	0.585388	0.419015	0.142803	0.287658	0.174654	0.0919235
Elaeis_guineensis		0.1037	0.3747	0.5569	0.425737	0.341956	0.041674	0.561453	0.407532	0.0473311
Erythranthe_guttata		0.2055	0.6349	0.6927	0.741237	0.340449	0.0587293	0.708425	0.323269	0.0560775
Eucalyptus_grandis		0.03298	0.1618	0.9434	0.338702	0.209567	0.0220003	0.38998	0.239301	0.0217725
Eutrema_salsugineum		0.8468	0.6591	0.877	0.409921	0.116863	0.0709324	0.392825	0.12895	0.0685853
Fragaria_vesca		0.1594	0.04566	0.07219	0.458043	0.217967	0.0333986	0.521093	0.30248	0.0430435
Fragaria_x_ananassa		0.2948	0.4422	0.7595	0.430332	0.191132	0.0310414	0.461944	0.211239	0.0323204
Glycine_max		0.04154	0.002156	0.3624	0.463463	0.321199	0.0555797	0.36414	0.1947	0.0485142
Glycine_soja		0.3768	0.03762	0.03398	0.375004	0.245446	0.0375076	0.335146	0.17161	0.0275288
Gossypium_barbadense		0.002871	0.01385	0.2397	0.660984	0.504997	0.061425	0.537709	0.40723	0.0541729
Gossypium_hirsutum		0.06061	0.05481	0.05319	0.578976	0.388912	0.0372158	0.514663	0.325792	0.0317835
Gossypium_raimondii		0.4254	0.9816	0.6981	0.677206	0.509467	0.0643713	0.628755	0.510954	0.0687912
Hordeum_vulgare		0.1281	0.4153	0.6314	0.740595	0.384935	0.032113	0.77961	0.412592	0.030036
Lotus_japonicus		0.6055	0.6682	0.9306	0.675227	0.381338	0.0809363	0.695785	0.35518	0.0794578
Malus_domestica		0.8774	0.6795	0.7161	0.544057	0.409846	0.0732656	0.55018	0.391141	0.069683
Manihot_esculenta		0.06746	0.1405	0.05837	0.461473	0.302824	0.0245818	0.313643	0.198811	0.0162824
Medicago_truncatula		0.05557	0.05145	0.1341	0.690185	0.410872	0.13868	0.732634	0.474633	0.159303
Nelumbo_nucifera		0.1977	0.272	0.5577	0.497563	0.24665	0.0190417	0.418742	0.196389	0.0177208
Oryza_brachyantha		0.5468	0.9001	0.2835	0.330212	0.128441	0.0209507	0.307848	0.125318	0.0189399
Oryza_sativa		0.6965	0.2199	0.1101	0.516863	0.244856	0.0440453	0.504888	0.275962	0.0572178
Panicum_hallii		0.8279	0.7317	0.8164	0.471595	0.222968	0.0384168	0.479918	0.212124	0.0371447
Panicum_virgatum		0.6599	0.8192	0.483	0.584287	0.35482	0.048892	0.593894	0.359725	0.0453992
Phaseolus_vulgaris		0.2913	0.4807	0.4573	0.435302	0.327999	0.0568662	0.505217	0.375768	0.0639716
Populus_euphratica		0.5446	0.752	0.3211	0.217462	0.179962	0.0402026	0.181869	0.161567	0.0294369
Populus_trichocarpa		0.4911	0.2019	0.06321	0.44089	0.350154	0.0599517	0.404139	0.283569	0.0434157
Prunus_persica		0.2508	0.7236	0.7669	0.583415	0.323568	0.066907	0.508287	0.304155	0.0698359
Ricinus_communis		0.4892	0.4822	0.06016	0.443045	0.256695	0.0858032	0.372206	0.191484	0.0457549
Setaria_italica		0.08226	0.07011	0.2829	0.410328	0.240087	0.0312489	0.474002	0.29922	0.0352246
Setaria_viridis		0.6903	0.5633	0.5318	0.462013	0.251322	0.0326762	0.475218	0.268279	0.0294734
Solanum_lycopersicum		0.8623	0.8215	0.1866	0.725973	0.383256	0.100091	0.720808	0.394238	0.0871096
Sorghum_bicolor		0.6751	0.8744	0.2235	0.62007	0.347416	0.0698768	0.60763	0.351746	0.0792268
Theobroma_cacao		0.1518	0.0337	0.6132	0.31705	0.134555	0.0173098	0.220713	0.0617066	0.027107
Zea_mays		0.3423	0.8541	0.6298	0.66853	0.499648	0.0266462	0.617678	0.508936	0.0244302
Arabidopsis_lyrata	-10k--5k	0.07162	0.7349	0.7028	0.498513	0.209248	0.0854914	0.396425	0.195585	0.079928
Arabidopsis_thaliana		0.3811	0.59	0.253	0.179243	0.0468381	0.0234006	0.152749	0.0556727	0.029526
Beta_vulgaris		0.9727	0.6236	0.5255	0.839711	0.671777	0.278522	0.840969	0.699059	0.300477
Brachypodium_distachyon		0.6575	0.5443	0.2147	0.536994	0.259961	0.0511015	0.557349	0.283617	0.0638951
Brassica_napus		0.8379	0.7395	0.6226	0.40416	0.140251	0.0448281	0.395665	0.133773	0.0422296
Brassica_oleracea		0.2541	0.112	0.6329	0.634835	0.374633	0.129147	0.553404	0.287712	0.114726
Carica_papaya		0.9919	0.5207	0.4542	0.597675	0.339794	0.0274407	0.59654	0.250788	0.0197825
Citrus_clementina		0.1653	0.3889	0.3079	0.517427	0.381086	0.115302	0.626769	0.45373	0.144141
Dorcoceras_hygrometricum		0.8152	0.7823	0.1338	0.666014	0.477702	0.122096	0.638914	0.435813	0.0802792
Elaeis_guineensis		0.1966	0.1962	0.2683	0.620514	0.473744	0.0519813	0.511598	0.375043	0.0417834
Erythranthe_guttata		0.7245	0.6017	0.8498	0.760363	0.36477	0.0547929	0.75022	0.386792	0.0535807
Eucalyptus_grandis		0.5743	0.9875	0.4791	0.433691	0.292135	0.0234011	0.4482	0.291753	0.0213826
Eutrema_salsugineum		0.3237	0.2096	0.0868	0.493631	0.142302	0.0892196	0.399137	0.107087	0.0624709
Fragaria_vesca		0.2577	0.5579	0.63	0.465846	0.230721	0.034058	0.522513	0.258061	0.0315595
Fragaria_x_ananassa		0.9462	0.3588	0.8355	0.480866	0.202014	0.0316357	0.478816	0.226352	0.0323654
Glycine_max		0.08373	0.1664	0.2561	0.539472	0.346763	0.0524626	0.443792	0.281081	0.0458293
Glycine_soja		0.006499	0.001559	0.001229	0.489123	0.306061	0.0439314	0.350452	0.177592	0.0287343
Gossypium_barbadense		0.25	0.6531	0.8493	0.717565	0.577553	0.0650619	0.671701	0.558679	0.0661938
Gossypium_hirsutum		0.9463	0.9894	0.8109	0.651626	0.481469	0.0412159	0.654058	0.480954	0.0420749
Gossypium_raimondii		0.975	0.3336	0.3456	0.699642	0.543215	0.0579516	0.70146	0.602819	0.0646366
Hordeum_vulgare		0.003282	0.03225	0.5194	0.820051	0.475029	0.0179492	0.878599	0.538308	0.019269
Lotus_japonicus		0.5912	0.8814	0.985	0.708152	0.433249	0.0740853	0.685587	0.441858	0.0739211
Malus_domestica		0.3802	0.3644	0.1538	0.623022	0.478584	0.0746906	0.585846	0.436317	0.0636074
Manihot_esculenta		0.8865	0.6847	0.6406	0.515498	0.356067	0.0232734	0.501115	0.319224	0.0208984
Medicago_truncatula		0.07056	0.2529	0.7905	0.708284	0.39698	0.119955	0.746012	0.438177	0.123099
Nelumbo_nucifera		0.206	0.3667	0.7242	0.618804	0.305408	0.0208859	0.506656	0.255488	0.0232886
Oryza_brachyantha		0.6551	0.5647	0.8502	0.332919	0.12938	0.0184386	0.351818	0.146488	0.0180778
Oryza_sativa		0.9804	0.8871	0.1373	0.545877	0.291483	0.0339006	0.54504	0.29584	0.0394991
Panicum_hallii		0.3555	0.2348	0.09256	0.554566	0.283084	0.0275188	0.514662	0.239673	0.0365685
Panicum_virgatum		0.4574	0.09508	0.1825	0.668584	0.443516	0.0390822	0.65225	0.405903	0.0361021
Phaseolus_vulgaris		0.78	0.6641	0.8045	0.509791	0.4095	0.0624028	0.484638	0.371595	0.0592714
Populus_euphratica		0.7155	0.4635	0.3236	0.291228	0.187844	0.0440209	0.268066	0.147884	0.032583
Populus_trichocarpa		0.7891	0.2248	0.1053	0.464262	0.362251	0.0650906	0.449832	0.295942	0.0488702
Prunus_persica		0.3476	0.6285	0.5509	0.645073	0.3481	0.0585407	0.586755	0.319719	0.0638499
Ricinus_communis		0.5114	0.7443	0.7995	0.543917	0.327253	0.106214	0.468213	0.366212	0.115575
Setaria_italica		0.731	0.6562	0.4277	0.533559	0.324461	0.026831	0.519444	0.341272	0.0294948
Setaria_viridis		0.1822	0.5595	0.5138	0.515973	0.287016	0.0212903	0.562047	0.306356	0.0246746
Solanum_lycopersicum		0.4133	0.1401	0.06177	0.739499	0.374189	0.0828819	0.713973	0.450965	0.100318
Sorghum_bicolor		0.8116	0.9175	0.2455	0.664813	0.366964	0.041299	0.656617	0.363358	0.0491546
Theobroma_cacao		0.03445	0.09778	0.08515	0.386875	0.164953	0.015146	0.226848	0.0802964	0.0102846
Zea_mays		0.9455	0.5201	0.3586	0.784323	0.614143	0.0206698	0.780925	0.643636	0.0198023
Arabidopsis_lyrata	-15k-10k	0.3204	0.3085	0.6268	0.520115	0.24703	0.0861934	0.465699	0.203969	0.0795498
Arabidopsis_thaliana		0.9589	0.669	0.8697	0.185014	0.0491836	0.0251215	0.186755	0.0561345	0.025975
Beta_vulgaris		0.626	0.9824	0.6235	0.844335	0.714999	0.264991	0.859737	0.716207	0.279797
Brachypodium_distachyon		0.5491	0.4579	0.759	0.535095	0.264757	0.0603125	0.56084	0.237591	0.0641835
Brassica_napus		0.438	0.5683	0.697	0.400949	0.147498	0.0463145	0.369053	0.134471	0.0489595
Brassica_oleracea		0.4755	0.01473	0.3067	0.629346	0.405647	0.134199	0.583398	0.286412	0.108884
Carica_papaya		0.7306	0.06292	0.007517	0.607715	0.260257	0.0211811	0.572035	0.109361	0.00743401
Citrus_clementina		0.5368	0.7969	0.8012	0.500156	0.368254	0.117083	0.551016	0.390028	0.111329
Dorcoceras_hygrometricum		0.7642	0.2938	0.3597	0.574022	0.332298	0.0856396	0.607709	0.470854	0.119884
Elaeis_guineensis		0.287	0.1776	0.004859	0.62569	0.489601	0.0639034	0.544964	0.388192	0.0389501
Erythranthe_guttata		0.694	0.3199	0.4531	0.777432	0.359886	0.0534858	0.787635	0.404404	0.0586465
Eucalyptus_grandis		0.5098	0.9304	0.2758	0.447954	0.30003	0.0243515	0.46542	0.302287	0.0210061
Eutrema_salsugineum		0.08122	0.02412	0.05038	0.447259	0.114422	0.070947	0.291355	0.0652078	0.0458667
Fragaria_vesca		0.3272	0.3599	0.4415	0.489117	0.247607	0.0349329	0.536569	0.289888	0.0386227
Fragaria_x_ananassa		0.9716	0.3235	0.4429	0.459893	0.205063	0.0302457	0.461044	0.232114	0.033516
Glycine_max		0.2657	0.5334	0.6964	0.512553	0.322739	0.0464714	0.45212	0.294352	0.0486944
Glycine_soja		0.04231	0.04882	0.07828	0.475496	0.292491	0.0422635	0.366708	0.20911	0.032461
Gossypium_barbadense		0.5919	0.3872	0.1231	0.715128	0.577486	0.0666361	0.734836	0.613159	0.0757099
Gossypium_hirsutum		0.6918	0.5522	0.3055	0.643458	0.473135	0.040742	0.628209	0.497452	0.0452338
Gossypium_raimondii		0.06916	0.3093	0.6759	0.697227	0.546855	0.0552938	0.564913	0.475809	0.0584062
Hordeum_vulgare		0.9628	0.132	0.2447	0.821111	0.482455	0.0164232	0.819825	0.532726	0.0196087
Lotus_japonicus		0.7471	0.2498	0.2424	0.720602	0.454809	0.0718413	0.734285	0.521671	0.0817615
Malus_domestica		0.8917	0.9551	0.7376	0.605804	0.462293	0.0678787	0.612296	0.465226	0.0701001
Manihot_esculenta		0.77	0.9503	0.586	0.531323	0.37731	0.0234178	0.560575	0.371732	0.0209168
Medicago_truncatula		0.1828	0.795	0.3834	0.696637	0.403945	0.122281	0.72664	0.413132	0.132887
Nelumbo_nucifera		0.258	0.2502	0.7687	0.547463	0.264461	0.0206167	0.633756	0.331267	0.0217842
Oryza_brachyantha		0.143	0.2292	0.7585	0.308387	0.108848	0.01732	0.369497	0.143278	0.0179639
Oryza_sativa		0.7774	0.218	0.05789	0.524167	0.27766	0.0330559	0.533898	0.315994	0.0394733
Panicum_hallii		0.2115	0.1076	0.3496	0.552942	0.303956	0.0390755	0.499527	0.242571	0.0334086
Panicum_virgatum		0.0138	0.004342	0.2715	0.673648	0.448158	0.0408639	0.617397	0.385694	0.038031
Phaseolus_vulgaris		0.7961	0.5717	0.8583	0.495906	0.372068	0.0621908	0.518569	0.419315	0.0644128
Populus_euphratica		0.8228	0.5679	0.469	0.24609	0.158706	0.0353953	0.231788	0.126419	0.0274204
Populus_trichocarpa		0.9504	0.4378	0.7122	0.441029	0.319905	0.0531317	0.444783	0.27623	0.0492294
Prunus_persica		0.09507	0.2324	0.1503	0.627591	0.327718	0.0549303	0.508355	0.260119	0.0457126
Ricinus_communis		0.927	0.497	0.4943	0.573408	0.319432	0.100795	0.582419	0.405206	0.125709
Setaria_italica		0.4035	0.9876	0.4317	0.496252	0.306754	0.0254641	0.529262	0.306185	0.0238999
Setaria_viridis		0.7403	0.1766	0.03234	0.530733	0.294439	0.0228087	0.51863	0.251174	0.0171896
Solanum_lycopersicum		0.9713	0.2456	0.4612	0.73433	0.385352	0.083387	0.733146	0.449862	0.0901631
Sorghum_bicolor		0.8309	0.9641	0.3256	0.642297	0.36455	0.0458904	0.634519	0.366084	0.0571554
Theobroma_cacao		0.1732	0.09618	0.09215	0.387508	0.161863	0.0164514	0.289244	0.0837208	0.0105553
Zea_mays		0.1393	0.3293	0.5591	0.843518	0.665209	0.0202216	0.779793	0.623068	0.0197251
Arabidopsis_lyrata	-20k--15k	0.6901	0.7491	0.1073	0.54534	0.253091	0.0902921	0.523417	0.266614	0.119044
Arabidopsis_thaliana		0.3538	0.5653	0.9947	0.222326	0.0619485	0.0269792	0.188625	0.0511841	0.0269385
Beta_vulgaris		0.9565	0.6097	0.1598	0.873105	0.709562	0.291802	0.874777	0.677477	0.24338
Brachypodium_distachyon		0.6729	0.8153	0.2287	0.543965	0.272651	0.0534434	0.525126	0.28163	0.0667394
Brassica_napus		0.03136	0.02772	0.08968	0.37986	0.131952	0.0398057	0.474961	0.179617	0.0488363
Brassica_oleracea		0.4967	0.1253	0.997	0.667285	0.421762	0.126764	0.626228	0.338581	0.126664
Carica_papaya		0.3152	0.006006	0.12	0.597262	0.283128	0.025664	0.472838	0.0709662	0.0119793
Citrus_clementina		0.6462	0.6762	0.9132	0.524738	0.377658	0.114689	0.48971	0.346868	0.111941
Dorcoceras_hygrometricum		0.1167	0.6301	0.5199	0.660101	0.439667	0.0915928	0.451613	0.37701	0.0774808
Elaeis_guineensis		0.8715	0.4698	0.4486	0.617161	0.474681	0.0595491	0.604764	0.413531	0.049801
Erythranthe_guttata		0.8589	0.6551	0.442	0.76112	0.367287	0.0544132	0.765901	0.38788	0.0594009
Eucalyptus_grandis		0.6559	0.957	0.3406	0.451194	0.302404	0.0232731	0.439215	0.303804	0.0208908
Eutrema_salsugineum		0.02235	0.2024	0.1043	0.498961	0.126819	0.0805132	0.313506	0.096883	0.057048
Fragaria_vesca		0.4511	0.4573	0.9882	0.491755	0.239294	0.0334662	0.52851	0.27374	0.0333959
Fragaria_x_ananassa		0.7002	0.247	0.2312	0.478663	0.223022	0.0315204	0.490868	0.253986	0.0355618
Glycine_max		0.02722	0.05144	0.8992	0.523269	0.328881	0.0494333	0.402961	0.239057	0.0485258
Glycine_soja		0.03934	0.1111	0.2203	0.479953	0.295159	0.0428828	0.363445	0.221239	0.0343263
Gossypium_barbadense		0.5259	0.6667	0.4719	0.73183	0.592739	0.0670837	0.708786	0.610555	0.0708042
Gossypium_hirsutum		0.05798	0.4211	0.6377	0.673911	0.499491	0.0437041	0.606519	0.469572	0.0413303
Gossypium_raimondii		0.2032	0.07015	0.1777	0.701271	0.568441	0.0628468	0.627185	0.446408	0.0515682
Hordeum_vulgare		0.8142	0.9635	0.5039	0.831095	0.480484	0.0182022	0.837045	0.482044	0.0165085
Lotus_japonicus		0.7438	0.08832	0.2395	0.73193	0.465001	0.072983	0.745763	0.563326	0.103735
Malus_domestica		0.649	0.9435	0.1987	0.639171	0.494888	0.0709607	0.656585	0.49821	0.0827428
Manihot_esculenta		0.6884	0.6904	0.4842	0.574787	0.415258	0.0240871	0.608928	0.454299	0.0285195
Medicago_truncatula		0.3938	0.1737	0.07468	0.701066	0.391495	0.108039	0.721917	0.441091	0.130159
Nelumbo_nucifera		0.1234	0.1869	0.1859	0.531556	0.243383	0.0174379	0.648708	0.332988	0.0222099
Oryza_brachyantha		0.3232	0.8113	0.7114	0.345882	0.140487	0.0189845	0.385729	0.134087	0.0182306
Oryza_sativa		0.8033	0.2527	0.02251	0.522792	0.25452	0.0327512	0.53154	0.288187	0.0417765
Panicum_hallii		0.9204	0.3716	0.843	0.5391	0.283112	0.0300755	0.534822	0.250267	0.0293383
Panicum_virgatum		0.1725	0.01295	0.8591	0.66036	0.443386	0.0399094	0.63016	0.38917	0.0393625
Phaseolus_vulgaris		0.6969	0.8087	0.8283	0.485572	0.362385	0.0625981	0.451577	0.343949	0.0655198
Populus_euphratica		0.4508	0.4887	0.09089	0.268735	0.171076	0.0405418	0.219819	0.129644	0.022323
Populus_trichocarpa		0.5746	0.7419	0.545	0.464735	0.349003	0.0607439	0.431098	0.32839	0.068899
Prunus_persica		0.229	0.07897	0.5335	0.608342	0.319182	0.0526025	0.522587	0.224608	0.0476567
Ricinus_communis		0.7671	0.2898	0.3381	0.491589	0.249651	0.0814206	0.526927	0.388373	0.123882
Setaria_italica		0.09824	0.2663	0.1906	0.465018	0.280932	0.0249759	0.528241	0.320353	0.02817
Setaria_viridis		0.3852	0.727	0.765	0.49841	0.269595	0.0216389	0.527939	0.258472	0.0228485
Solanum_lycopersicum		0.5949	0.5267	0.4918	0.733261	0.38359	0.0821579	0.714441	0.416727	0.0889357
Sorghum_bicolor		0.2173	0.2599	0.6817	0.650369	0.36829	0.0486928	0.610355	0.331267	0.0514424
Theobroma_cacao		0.6768	0.5917	0.401	0.373371	0.155519	0.0149749	0.338126	0.124164	0.0120506
Zea_mays		0.5568	1	0.9384	0.847526	0.657497	0.0199226	0.82776	0.657497	0.0199876
Arabidopsis_lyrata	0-5k	0.8348	0.7348	0.6176	0.446612	0.16473	0.0655049	0.435924	0.178817	0.073065
Arabidopsis_thaliana		0.6142	0.4155	0.5	0.200622	0.0630357	0.0292946	0.22284	0.0837314	0.0346193
Beta_vulgaris		0.7075	0.8568	0.3122	0.826884	0.650845	0.312817	0.813624	0.64015	0.27331
Brachypodium_distachyon		0.7395	0.9752	0.9447	0.480376	0.218304	0.0478157	0.493459	0.219243	0.0483707
Brassica_napus		0.3225	0.5984	0.3283	0.341021	0.116686	0.036507	0.379933	0.12724	0.0429122
Brassica_oleracea		0.1307	0.1044	0.03854	0.472175	0.244201	0.0957515	0.56884	0.331407	0.154834
Carica_papaya		0.4799	0.8771	0.5831	0.495355	0.143654	0.0134475	0.570058	0.159363	0.0185746
Citrus_clementina		0.5602	0.9339	0.6741	0.414828	0.264439	0.0843572	0.453309	0.258917	0.0763733
Dorcoceras_hygrometricum		0.6143	0.4364	0.3512	0.589298	0.446287	0.122962	0.542558	0.355809	0.170496
Elaeis_guineensis		0.7939	0.7948	0.04192	0.374878	0.236368	0.0389287	0.35789	0.219817	0.0225421
Erythranthe_guttata		0.007354	0.1221	0.4879	0.733784	0.306393	0.0492621	0.786676	0.361626	0.0460262
Eucalyptus_grandis		0.01005	0.005154	0.06557	0.415271	0.269874	0.0177248	0.480308	0.34005	0.022582
Eutrema_salsugineum		0.04428	0.2671	0.4086	0.438721	0.121574	0.0720918	0.269482	0.0914887	0.0588547
Fragaria_vesca		0.8872	0.7428	0.3882	0.416559	0.201195	0.0283681	0.409557	0.214795	0.0347559
Fragaria_x_ananassa		0.9062	0.684	0.4366	0.437167	0.1805	0.0277638	0.440669	0.190394	0.0311473
Glycine_max		0.004387	0.02884	0.3892	0.529057	0.3132	0.0498403	0.383589	0.22075	0.0444845
Glycine_soja		0.1006	0.06349	0.6009	0.411217	0.247587	0.0334241	0.334401	0.178296	0.0309026
Gossypium_barbadense		0.6809	0.5116	0.8741	0.647693	0.492222	0.054799	0.632361	0.465	0.0559547
Gossypium_hirsutum		0.5206	0.2989	0.18	0.595742	0.400724	0.0361937	0.573983	0.363156	0.0318716
Gossypium_raimondii		0.6669	0.8051	0.6683	0.621674	0.463665	0.0468627	0.593553	0.448268	0.0496928
Hordeum_vulgare		0.1357	0.5323	0.9998	0.720321	0.344655	0.0251888	0.763125	0.365886	0.0251877
Lotus_japonicus		0.166	0.4669	0.498	0.665014	0.328165	0.0584637	0.721835	0.370617	0.0646417
Malus_domestica		0.2214	0.2052	0.6128	0.535997	0.37559	0.0574431	0.586557	0.433531	0.0605421
Manihot_esculenta		0.0745	0.7526	0.957	0.436708	0.268171	0.0169051	0.292683	0.242965	0.0171959
Medicago_truncatula		0.5276	0.9295	0.905	0.678388	0.332759	0.10775	0.693429	0.329824	0.106388
Nelumbo_nucifera		0.4193	0.906	0.7267	0.47925	0.20019	0.0158338	0.416353	0.192829	0.0172515
Oryza_brachyantha		0.3804	0.3013	0.331	0.312181	0.111025	0.0171936	0.346348	0.137281	0.0190966
Oryza_sativa		0.6973	0.2469	0.05097	0.516648	0.2335	0.0322453	0.529538	0.263855	0.0385004
Panicum_hallii		0.8923	0.596	0.997	0.481594	0.208818	0.0291489	0.487068	0.226348	0.0291665
Panicum_virgatum		0.27	0.04717	0.006901	0.574057	0.335915	0.0387442	0.549346	0.294729	0.0316963
Phaseolus_vulgaris		0.2002	0.1123	0.1681	0.448999	0.328022	0.0578882	0.358364	0.225106	0.0450598
Populus_euphratica		0.5602	0.9298	0.8666	0.185157	0.124501	0.0282581	0.153413	0.119577	0.0263177
Populus_trichocarpa		0.08316	0.02056	4.366e-05	0.447879	0.346604	0.0563723	0.359388	0.231219	0.0293562
Prunus_persica		0.1877	0.1558	0.491	0.563322	0.283924	0.0541475	0.483404	0.210696	0.0618977
Ricinus_communis		0.7234	0.3308	0.6162	0.503349	0.282613	0.0874485	0.477503	0.192351	0.0707576
Setaria_italica		0.3628	0.5894	0.8985	0.388411	0.195326	0.0210138	0.421936	0.210814	0.0207857
Setaria_viridis		0.1609	0.6199	0.7068	0.451268	0.230034	0.0215706	0.498932	0.244272	0.0230081
Solanum_lycopersicum		0.5026	0.664	0.1635	0.728723	0.367807	0.0861053	0.74739	0.345303	0.0733109
Sorghum_bicolor		0.3919	0.4291	0.9968	0.576124	0.287257	0.050212	0.603637	0.310794	0.050236
Theobroma_cacao		0.2402	0.321	0.4463	0.347696	0.131513	0.0137001	0.265831	0.0888798	0.0109498
Zea_mays		0.4939	0.628	0.209	0.635186	0.46734	0.0187027	0.673812	0.49326	0.0202113
Arabidopsis_lyrata	5k-10k	0.8432	0.3801	0.8365	0.485955	0.203424	0.0810968	0.49817	0.245344	0.0840308
Arabidopsis_thaliana		0.2583	0.123	0.1729	0.211711	0.0625968	0.0288715	0.171152	0.0384829	0.0218169
Beta_vulgaris		0.005868	0.1476	0.6978	0.806576	0.619733	0.284066	0.883389	0.700388	0.272736
Brachypodium_distachyon		0.8689	0.4997	0.2394	0.532529	0.281317	0.0641752	0.539866	0.257097	0.0521433
Brassica_napus		0.05011	0.5193	0.4118	0.364448	0.131113	0.0384974	0.447433	0.145116	0.042749
Brassica_oleracea		0.9613	0.8587	0.5721	0.58253	0.325332	0.116123	0.585669	0.335494	0.12958
Carica_papaya		0.6331	0.9945	0.5687	0.558851	0.321715	0.0270968	0.619094	0.320824	0.0221248
Citrus_clementina		0.5941	0.9048	0.5583	0.529595	0.363569	0.107348	0.494377	0.353937	0.093494
Dorcoceras_hygrometricum		0.009733	0.05221	0.03834	0.617435	0.434977	0.0952638	0.364454	0.206569	0.0507986
Elaeis_guineensis		0.6664	0.7151	0.7679	0.559788	0.439967	0.0636957	0.593544	0.409045	0.0702417
Erythranthe_guttata		0.7778	0.4711	0.8341	0.738034	0.345483	0.0612025	0.747546	0.375223	0.0594296
Eucalyptus_grandis		0.4387	0.2736	0.2171	0.439818	0.281669	0.0205609	0.46082	0.310105	0.0244193
Eutrema_salsugineum		0.1671	0.5057	0.4168	0.445333	0.120353	0.0684681	0.330045	0.104645	0.0576722
Fragaria_vesca		0.7348	0.5669	0.5283	0.484353	0.223187	0.0298361	0.501966	0.248733	0.0332479
Fragaria_x_ananassa		0.5716	0.777	0.9189	0.48258	0.210597	0.0301276	0.49946	0.203187	0.0305898
Glycine_max		0.04209	0.01831	0.05534	0.532837	0.32797	0.0485329	0.424855	0.221282	0.0379335
Glycine_soja		0.1192	0.02103	0.0142	0.454147	0.269649	0.0383746	0.372734	0.173538	0.0262246
Gossypium_barbadense		0.4318	0.8966	0.8365	0.714896	0.570556	0.0651527	0.684503	0.576028	0.064151
Gossypium_hirsutum		0.5614	0.6084	0.6915	0.64602	0.469964	0.0393606	0.6258	0.450637	0.0380583
Gossypium_raimondii		0.1407	0.1252	0.3104	0.656027	0.528544	0.0591327	0.564872	0.430233	0.07234
Hordeum_vulgare		0.5501	0.2658	0.2832	0.806898	0.469404	0.0191528	0.7895	0.432293	0.0167562
Lotus_japonicus		0.03178	0.03467	0.7003	0.733216	0.439756	0.0712323	0.631125	0.315979	0.0751197
Malus_domestica		0.3023	0.392	0.5682	0.595909	0.445696	0.0672139	0.636505	0.486924	0.0709371
Manihot_esculenta		0.8772	0.8437	0.4716	0.499826	0.336378	0.0192792	0.486107	0.354582	0.0238808
Medicago_truncatula		0.3953	0.7976	0.7796	0.693392	0.362714	0.105773	0.670226	0.371806	0.102994
Nelumbo_nucifera		0.3074	0.3918	0.7596	0.575291	0.28206	0.0214234	0.474653	0.219552	0.0196795
Oryza_brachyantha		0.3691	0.3904	0.9775	0.350742	0.127914	0.0178423	0.389653	0.153251	0.0177903
Oryza_sativa		0.1355	0.2093	0.2874	0.519157	0.271041	0.031392	0.569214	0.308043	0.0343734
Panicum_hallii		0.923	0.8977	0.01932	0.532571	0.258184	0.0367925	0.528743	0.253545	0.0258773
Panicum_virgatum		0.1193	0.2768	0.7648	0.646766	0.404966	0.0366693	0.60834	0.380307	0.035812
Phaseolus_vulgaris		0.7448	0.9055	0.727	0.494019	0.389421	0.0659579	0.524942	0.399724	0.0709785
Populus_euphratica		0.912	0.7544	0.889	0.242799	0.173152	0.0413061	0.250248	0.15274	0.0390772
Populus_trichocarpa		0.4306	0.05078	0.0777	0.469597	0.367055	0.0637881	0.422757	0.256576	0.0431352
Prunus_persica		0.2741	0.5064	0.7815	0.599501	0.326527	0.0563055	0.519334	0.287203	0.0537047
Ricinus_communis		0.3477	0.4012	0.2642	0.551038	0.328192	0.104268	0.462654	0.243774	0.0747017
Setaria_italica		0.2082	0.4253	0.8602	0.470955	0.277188	0.0250316	0.524431	0.307321	0.0246636
Setaria_viridis		0.4955	0.7634	0.4436	0.51022	0.283731	0.0266599	0.534709	0.274463	0.0230687
Solanum_lycopersicum		0.2579	0.5675	0.7069	0.721788	0.397115	0.0863199	0.681802	0.369072	0.08313
Sorghum_bicolor		0.4598	0.4795	0.3521	0.629845	0.337514	0.0459524	0.604941	0.3605	0.0519782
Theobroma_cacao		0.0244	0.2199	0.2577	0.360899	0.153526	0.0155763	0.211036	0.0899685	0.0124378
Zea_mays		0.9784	0.4895	0.3541	0.765412	0.621346	0.0200468	0.764039	0.586476	0.0192059
Arabidopsis_lyrata	10k-15k	0.7508	0.5389	0.4843	0.489975	0.217989	0.0838911	0.508309	0.243438	0.0938613
Arabidopsis_thaliana		0.2226	0.05724	0.1685	0.218423	0.0709307	0.0294922	0.175461	0.0418151	0.0227039
Beta_vulgaris		0.7326	0.9069	0.8298	0.856357	0.673344	0.285221	0.866031	0.679613	0.277933
Brachypodium_distachyon		0.735	0.9173	0.9524	0.555055	0.276758	0.0604405	0.539556	0.272642	0.0610537
Brassica_napus		0.4113	0.927	0.9758	0.358756	0.13031	0.0396156	0.394765	0.132154	0.0397782
Brassica_oleracea		0.61	0.5513	0.6972	0.602472	0.338832	0.104645	0.569782	0.304612	0.115019
Carica_papaya		0.3669	0.5614	0.8105	0.568864	0.283529	0.0217132	0.472969	0.215444	0.0243601
Citrus_clementina		0.04236	0.03321	0.04943	0.552068	0.408831	0.123288	0.415258	0.26426	0.0842355
Dorcoceras_hygrometricum		0.02894	0.2753	0.7448	0.67171	0.467126	0.0896804	0.390056	0.327596	0.101115
Elaeis_guineensis		0.7985	0.1543	0.07034	0.57616	0.403845	0.064261	0.595049	0.291598	0.040028
Erythranthe_guttata		0.7283	0.5751	0.427	0.749921	0.33871	0.0573235	0.759667	0.36153	0.0513142
Eucalyptus_grandis		0.07572	0.05377	0.2469	0.428039	0.276774	0.0194168	0.479387	0.330806	0.0218092
Eutrema_salsugineum		0.0381	0.03984	0.006988	0.490827	0.128513	0.0807497	0.313389	0.0816587	0.0454701
Fragaria_vesca		0.1346	0.2916	0.5378	0.493152	0.235455	0.0342602	0.569346	0.287841	0.0378273
Fragaria_x_ananassa		0.2314	0.2409	0.5792	0.461692	0.208897	0.0311358	0.499995	0.242557	0.0331848
Glycine_max		0.2291	0.08893	0.2221	0.469913	0.29834	0.0449381	0.405536	0.221281	0.0383771
Glycine_soja		0.309	0.02905	0.01115	0.435262	0.265174	0.0376367	0.380539	0.175136	0.0253208
Gossypium_barbadense		0.9592	0.553	0.1411	0.708293	0.56819	0.0613088	0.71014	0.592617	0.0692855
Gossypium_hirsutum		0.1745	0.4562	0.5663	0.643344	0.470196	0.0398805	0.594211	0.440042	0.0378515
Gossypium_raimondii		0.413	0.7573	0.165	0.696023	0.54935	0.0583192	0.643211	0.528713	0.0716929
Hordeum_vulgare		0.81	0.639	0.3646	0.828346	0.486332	0.0200756	0.821739	0.471488	0.0169189
Lotus_japonicus		0.0745	0.1929	0.8779	0.720923	0.417627	0.0654993	0.647594	0.341591	0.0668545
Malus_domestica		0.6985	0.8875	0.6146	0.597891	0.456105	0.0691365	0.579946	0.449446	0.0661298
Manihot_esculenta		0.4734	0.2953	0.3053	0.543215	0.377881	0.0223441	0.610743	0.480217	0.0269903
Medicago_truncatula		0.6304	0.2581	0.1289	0.707365	0.378677	0.109819	0.694181	0.419347	0.12733
Nelumbo_nucifera		0.9931	0.6855	0.4354	0.61126	0.293904	0.0206241	0.610496	0.321274	0.0263942
Oryza_brachyantha		0.5413	0.7044	0.6416	0.333502	0.138631	0.018996	0.358447	0.150232	0.0200021
Oryza_sativa		0.4228	0.697	0.6642	0.525373	0.281411	0.033135	0.552	0.292564	0.0348325
Panicum_hallii		0.6162	0.7915	0.6042	0.501216	0.259186	0.0334338	0.522662	0.249597	0.03072
Panicum_virgatum		0.6292	0.1416	0.6389	0.653192	0.424368	0.037842	0.642315	0.390968	0.0364829
Phaseolus_vulgaris		0.8057	0.7637	0.9957	0.496534	0.382279	0.0631701	0.475216	0.357135	0.0632413
Populus_euphratica		0.4303	0.6168	0.8979	0.236331	0.161198	0.0376327	0.191015	0.133781	0.0394807
Populus_trichocarpa		0.01246	0.01964	0.00776	0.474603	0.366933	0.0651506	0.339153	0.250195	0.0391446
Prunus_persica		0.5017	0.2553	0.05973	0.609979	0.328486	0.0561603	0.567132	0.266511	0.0413462
Ricinus_communis		0.07255	0.05917	0.03103	0.517997	0.285447	0.0858046	0.360981	0.122245	0.0339158
Setaria_italica		0.6286	0.7903	0.556	0.454014	0.266543	0.0235252	0.473939	0.275907	0.0224266
Setaria_viridis		0.7828	0.3524	0.002199	0.470897	0.256605	0.0248775	0.480938	0.227585	0.015886
Solanum_lycopersicum		0.05096	0.769	0.9653	0.735043	0.364972	0.0811779	0.662835	0.349204	0.0807233
Sorghum_bicolor		0.1447	0.3964	0.09092	0.607936	0.351828	0.0446551	0.660006	0.380773	0.0563443
Theobroma_cacao		0.00599	0.05429	0.3751	0.392356	0.17636	0.0180665	0.186336	0.0897025	0.0131284
Zea_mays		0.4607	0.5314	0.2313	0.821349	0.652101	0.019339	0.788431	0.626502	0.0203911
Arabidopsis_lyrata	15k-20k	0.3684	0.811	0.6266	0.505287	0.241081	0.0852008	0.448697	0.229842	0.0787886
Arabidopsis_thaliana		0.8125	0.1332	0.1207	0.188836	0.0564754	0.0248688	0.181013	0.0361408	0.0189461
Beta_vulgaris		0.6107	0.6251	0.2327	0.83721	0.645396	0.305059	0.855469	0.672895	0.267251
Brachypodium_distachyon		0.05741	0.1376	0.8945	0.500377	0.259926	0.0614294	0.59138	0.320147	0.0628472
Brassica_napus		0.143	0.4997	0.1725	0.354681	0.127145	0.0399129	0.41633	0.140876	0.047959
Brassica_oleracea		0.7808	0.2963	0.03643	0.600469	0.353784	0.13187	0.581907	0.297951	0.0891713
Carica_papaya		0.825	0.3308	0.3098	0.588629	0.393164	0.0384931	0.617021	0.250254	0.0254555
Citrus_clementina		0.01963	0.1926	0.1682	0.527169	0.382667	0.115777	0.367351	0.28669	0.0892205
Dorcoceras_hygrometricum		0.3501	0.5408	0.6547	0.695458	0.508767	0.0771741	0.565824	0.424271	0.0911534
Elaeis_guineensis		0.4026	0.794	0.2502	0.581981	0.388557	0.0706017	0.642214	0.36749	0.054488
Erythranthe_guttata		0.006582	0.07397	0.5922	0.745226	0.333482	0.0528023	0.818844	0.417149	0.0564537
Eucalyptus_grandis		0.008144	0.0007574	0.2174	0.447548	0.290967	0.0211654	0.522014	0.384035	0.026009
Eutrema_salsugineum		0.004827	0.03261	0.006815	0.457896	0.124233	0.077772	0.232239	0.0733763	0.0425697
Fragaria_vesca		0.1058	0.5844	0.6544	0.433592	0.210478	0.0306961	0.508093	0.233474	0.0287052
Fragaria_x_ananassa		0.008173	0.02956	0.09441	0.445753	0.197076	0.0291163	0.526861	0.259316	0.0351062
Glycine_max		0.1894	0.2009	0.4754	0.501685	0.313634	0.0475037	0.432379	0.25695	0.0436283
Glycine_soja		0.2047	0.0993	0.001916	0.441658	0.265928	0.0385267	0.375796	0.197957	0.0248441
Gossypium_barbadense		0.5614	0.7284	0.7792	0.708522	0.555951	0.0633984	0.684994	0.54115	0.062095
Gossypium_hirsutum		0.2555	0.5669	0.6925	0.643534	0.471787	0.0409569	0.598766	0.447755	0.0426242
Gossypium_raimondii		0.7362	0.3272	0.7479	0.637015	0.497087	0.0551981	0.657499	0.557637	0.056968
Hordeum_vulgare		0.3356	0.2991	0.1179	0.816435	0.479275	0.0161664	0.838943	0.5116	0.020466
Lotus_japonicus		0.4912	0.3391	0.3243	0.70703	0.447323	0.0724419	0.67636	0.38951	0.0640031
Malus_domestica		0.2362	0.3145	0.9598	0.602653	0.460933	0.0720509	0.545509	0.410167	0.0716345
Manihot_esculenta		0.9449	0.5779	0.5266	0.564508	0.40602	0.0227361	0.557527	0.459511	0.0255741
Medicago_truncatula		0.472	0.7972	0.8868	0.706724	0.389454	0.111029	0.722488	0.398774	0.112628
Nelumbo_nucifera		0.1712	0.009392	0.1106	0.56424	0.23248	0.0190971	0.686565	0.439384	0.0286711
Oryza_brachyantha		0.2424	0.2893	0.9322	0.31518	0.129103	0.0212954	0.365408	0.160914	0.021011
Oryza_sativa		0.8977	0.9151	0.1251	0.560975	0.303229	0.0340949	0.556771	0.306384	0.0399869
Panicum_hallii		0.8877	0.6729	0.5742	0.522953	0.269783	0.0351004	0.528827	0.253951	0.0317209
Panicum_virgatum		0.4909	0.3909	0.7541	0.634993	0.407589	0.0366225	0.618791	0.387701	0.0359075
Phaseolus_vulgaris		0.641	0.3491	0.399	0.471736	0.344039	0.0579436	0.438288	0.284542	0.0497088
Populus_euphratica		0.4197	0.5944	0.476	0.217998	0.138284	0.0350408	0.172967	0.11102	0.0268499
Populus_trichocarpa		0.2079	0.07507	0.09704	0.464401	0.362792	0.0630018	0.400622	0.264543	0.0456326
Prunus_persica		0.2714	0.8892	0.1658	0.602113	0.307725	0.055608	0.669087	0.316747	0.043979
Ricinus_communis		0.2354	0.1982	0.1465	0.498647	0.273514	0.0797097	0.393828	0.173137	0.0478687
Setaria_italica		0.8921	0.4524	0.6515	0.434615	0.257012	0.0247179	0.429187	0.232496	0.0235313
Setaria_viridis		0.8158	0.8006	0.7827	0.493248	0.27231	0.023906	0.501655	0.280102	0.0227937
Solanum_lycopersicum		0.3212	0.8836	0.6646	0.721686	0.352399	0.0780879	0.689823	0.345372	0.0740991
Sorghum_bicolor		0.5075	0.9476	0.4902	0.622473	0.343242	0.0520472	0.644827	0.34543	0.0473727
Theobroma_cacao		0.04551	0.15	0.1898	0.416559	0.189532	0.0189949	0.273896	0.116596	0.013718
Zea_mays		0.2632	0.8861	0.1826	0.808893	0.66275	0.0197882	0.850509	0.668167	0.0224284

## Sheet: S8. Site of Significant Methy
Supplemental Table 8.
Sites with significant methylation levels for type I and type II NLR genes.
species	methylation type	region	P-value	high-copy	low-copy
Glycine_max	CG	gene body	0.003299	0.178065	0.104429
Glycine_soja	CG	gene body	0.009903	0.162426	0.106097
Zea_mays	CG	gene body	0.003547	0.404658	0.253452
Dorcoceras_hygrometricum	CG	-5k-0	2.333e-05	0.585388	0.287658
Gossypium_barbadense	CG	-5k-0	0.002871	0.660984	0.537709
Glycine_soja	CG	-10k--5k	0.006499	0.489123	0.350452
Hordeum_vulgare	CG	-10k--5k	0.003282	0.820051	0.878599
Erythranthe_guttata	CG	0-5k	0.007354	0.733784	0.786676
Glycine_max	CG	0-5k	0.004387	0.529057	0.383589
Beta_vulgaris	CG	5k-10k	0.005868	0.806576	0.883389
Dorcoceras_hygrometricum	CG	5k-10k	0.009733	0.617435	0.364454
Theobroma_cacao	CG	10k-15k	0.00599	0.392356	0.186336
Erythranthe_guttata	CG	15k-20k	0.006582	0.745226	0.818844
Eucalyptus_grandis	CG	15k-20k	0.008144	0.447548	0.522014
Eutrema_salsugineum	CG	15k-20k	0.004827	0.457896	0.232239
Fragaria_x_ananassa	CG	15k-20k	0.008173	0.445753	0.526861
Arabidopsis_lyrata	CHG	gene body	3.465e-06	0.0793133	0.0188177
Citrus_clementina	CHG	gene body	0.006015	0.0466695	0.0144471
Glycine_max	CHG	gene body	0.001563	0.06523	0.0259185
Glycine_soja	CHG	gene body	8.207e-05	0.0518918	0.0169158
Gossypium_raimondii	CHG	gene body	0.001796	0.196128	0.0924388
Manihot_esculenta	CHG	gene body	0.001521	0.113682	0.0337114
Panicum_virgatum	CHG	gene body	0.006643	0.15557	0.113807
Populus_euphratica	CHG	gene body	6.729e-06	0.0358561	0.00543775
Setaria_viridis	CHG	gene body	0.00305	0.106733	0.0638589
Theobroma_cacao	CHG	gene body	2.065e-08	0.0426201	0.0052236
Dorcoceras_hygrometricum	CHG	-5k-0	0.002556	0.419015	0.174654
Glycine_max	CHG	-5k-0	0.002156	0.321199	0.1947
Glycine_soja	CHG	-10k--5k	0.001559	0.306061	0.177592
Panicum_virgatum	CHG	-15k-10k	0.004342	0.448158	0.385694
Carica_papaya	CHG	-20k--15k	0.006006	0.283128	0.0709662
Eucalyptus_grandis	CHG	0-5k	0.005154	0.269874	0.34005
Eucalyptus_grandis	CHG	15k-20k	0.0007574	0.290967	0.384035
Nelumbo_nucifera	CHG	15k-20k	0.009392	0.23248	0.439384
Arabidopsis_lyrata	CHH	gene body	0.003924	0.0352246	0.0160671
Dorcoceras_hygrometricum	CHH	gene body	0.003165	0.0175768	0.00673037
Populus_trichocarpa	CHH	gene body	0.0003554	0.0216377	0.0101353
Glycine_soja	CHH	-10k--5k	0.001229	0.0439314	0.0287343
Carica_papaya	CHH	-15k-10k	0.007517	0.0211811	0.00743401
Elaeis_guineensis	CHH	-15k-10k	0.004859	0.0639034	0.0389501
Panicum_virgatum	CHH	0-5k	0.006901	0.0387442	0.0316963
Populus_trichocarpa	CHH	0-5k	4.366e-05	0.0563723	0.0293562
Eutrema_salsugineum	CHH	10k-15k	0.006988	0.0807497	0.0454701
Populus_trichocarpa	CHH	10k-15k	0.00776	0.0651506	0.0391446
Setaria_viridis	CHH	10k-15k	0.002199	0.0248775	0.015886
Eutrema_salsugineum	CHH	15k-20k	0.006815	0.077772	0.0425697
Glycine_soja	CHH	15k-20k	0.001916	0.0385267	0.0248441

## Sheet: S9. All Transposon Coverage
Supplemental Table 9.
Transposon coverage in the upstream regions, gene body, and downstream regions of NLR genes with high and low copy were calculated for each species and t-test (p-value < 0.01 significant).
species	region	P-value	high-copy	low-copy
Arabidopsis_lyrata	gene body	0.09146	0.156827	0.0904835
Arabidopsis_thaliana		0.1775	0.0257527	0.015313
Beta_vulgaris		0.0695	0.253287	0.169774
Brachypodium_distachyon		0.9964	0.116193	0.116076
Brassica_napus		0.5913	0.15432	0.143542
Brassica_oleracea		0.5482	0.142864	0.171163
Carica_papaya		NA	0	0
Citrus_clementina		0.001111	0.443009	0.25063
Dorcoceras_hygrometricum		0.2096	0.332212	0.184087
Elaeis_guineensis		0.2442	0.076275	0.136824
Erythranthe_guttata		0.1459	0.420425	0.355715
Eucalyptus_grandis		0.0964	0.532309	0.476493
Eutrema_salsugineum		0.02045	0.0870872	0.0346832
Fragaria_vesca		0.7979	0.305473	0.295357
Fragaria_x_ananassa		0.02945	0.347457	0.418092
Glycine_max		0.0004085	0.234891	0.132319
Glycine_soja		0.03855	0.210648	0.149958
Gossypium_barbadense		0.4154	0.403265	0.371722
Gossypium_hirsutum		0.009265	0.472954	0.36403
Gossypium_raimondii		0.004915	0.121176	0.0591942
Hordeum_vulgare		0.3474	0.1886	0.161047
Lotus_japonicus		0.1731	0.231325	0.185321
Malus_domestica		0.31	0.441391	0.399504
Manihot_esculenta		0.04382	0.31058	0.181078
Medicago_truncatula		0.007409	0.369877	0.462118
Nelumbo_nucifera		0.04432	0.22624	0.130769
Oryza_brachyantha		0.3407	0.136181	0.11196
Oryza_sativa		0.6392	0.141168	0.152957
Panicum_hallii		0.6704	0.147983	0.137025
Panicum_virgatum		0.11	0.28229	0.245384
Phaseolus_vulgaris		0.2723	0.306683	0.237901
Populus_euphratica		0.1386	0.254315	0.155194
Populus_trichocarpa		0.01133	0.436994	0.28582
Prunus_persica		0.3117	0.18638	0.145583
Ricinus_communis		0.00185	0.0229993	0
Setaria_italica		0.1491	0.143106	0.114342
Setaria_viridis		0.3416	0.157578	0.136357
Solanum_lycopersicum		0.02388	0.217525	0.363068
Sorghum_bicolor		0.3792	0.176282	0.152824
Theobroma_cacao		0.0002126	0.225503	0.0754577
Zea_mays		0.7896	0.179332	0.167925
Arabidopsis_lyrata	-5k-0	0.1619	0.270676	0.352091
Arabidopsis_thaliana		0.4807	0.0586559	0.076361
Beta_vulgaris		0.3587	0.530462	0.568674
Brachypodium_distachyon		0.5394	0.319299	0.341984
Brassica_napus		0.2801	0.349036	0.391831
Brassica_oleracea		0.9993	0.364102	0.364155
Carica_papaya		0.8369	0.222741	0.243891
Citrus_clementina		0.942	0.447978	0.443118
Dorcoceras_hygrometricum		0.1683	0.474796	0.350233
Elaeis_guineensis		0.3417	0.305831	0.367358
Erythranthe_guttata		0.5797	0.532072	0.552769
Eucalyptus_grandis		0.7744	0.541285	0.533346
Eutrema_salsugineum		0.6361	0.353812	0.315435
Fragaria_vesca		0.8897	0.317847	0.323878
Fragaria_x_ananassa		0.7086	0.415683	0.428817
Glycine_max		0.009908	0.392849	0.289175
Glycine_soja		0.0118	0.381156	0.29371
Gossypium_barbadense		0.1563	0.557755	0.511485
Gossypium_hirsutum		0.2219	0.542485	0.503685
Gossypium_raimondii		0.9955	0.381059	0.381353
Hordeum_vulgare		0.5077	0.589552	0.613885
Lotus_japonicus		0.5489	0.447322	0.414508
Malus_domestica		0.6864	0.539527	0.556283
Manihot_esculenta		0.1781	0.472733	0.384987
Medicago_truncatula		0.3352	0.456041	0.481038
Nelumbo_nucifera		0.7942	0.482084	0.493941
Oryza_brachyantha		0.984	0.351925	0.352572
Oryza_sativa		0.1121	0.500257	0.550438
Panicum_hallii		0.543	0.350218	0.325957
Panicum_virgatum		0.1047	0.610737	0.570401
Phaseolus_vulgaris		0.3961	0.421173	0.37435
Populus_euphratica		0.3481	0.316801	0.269096
Populus_trichocarpa		0.3281	0.473933	0.423344
Prunus_persica		0.2235	0.442187	0.377625
Ricinus_communis		0.0143	0.259102	0.128818
Setaria_italica		0.245	0.399767	0.442588
Setaria_viridis		0.7914	0.41572	0.425237
Solanum_lycopersicum		0.6076	0.402671	0.425573
Sorghum_bicolor		0.7623	0.485354	0.495947
Theobroma_cacao		0.09954	0.284265	0.186212
Zea_mays		0.2598	0.582518	0.641387
Arabidopsis_lyrata	-10k--5k	0.7778	0.305526	0.323133
Arabidopsis_thaliana		0.08264	0.0709322	0.133663
Beta_vulgaris		0.4813	0.550213	0.5882
Brachypodium_distachyon		0.8087	0.30713	0.317425
Brassica_napus		0.7177	0.362652	0.377318
Brassica_oleracea		0.9601	0.36813	0.371187
Carica_papaya		0.3846	0.211994	0.1516
Citrus_clementina		0.6855	0.486498	0.521082
Dorcoceras_hygrometricum		0.7809	0.438145	0.4026
Elaeis_guineensis		0.4047	0.305633	0.25841
Erythranthe_guttata		0.6011	0.523361	0.547178
Eucalyptus_grandis		0.6387	0.534615	0.520261
Eutrema_salsugineum		0.04342	0.442163	0.281574
Fragaria_vesca		0.5792	0.344203	0.315996
Fragaria_x_ananassa		0.1469	0.412708	0.464334
Glycine_max		0.02421	0.431236	0.325114
Glycine_soja		0.001507	0.432414	0.292045
Gossypium_barbadense		0.8673	0.623611	0.617985
Gossypium_hirsutum		0.8219	0.625422	0.633272
Gossypium_raimondii		0.6078	0.436717	0.409071
Hordeum_vulgare		0.06075	0.663621	0.733518
Lotus_japonicus		0.7845	0.488704	0.505465
Malus_domestica		0.2683	0.582887	0.529135
Manihot_esculenta		0.6496	0.528894	0.48672
Medicago_truncatula		0.04958	0.450887	0.516762
Nelumbo_nucifera		0.8021	0.50326	0.521071
Oryza_brachyantha		0.9412	0.349709	0.352833
Oryza_sativa		0.2301	0.536174	0.581376
Panicum_hallii		0.1848	0.400983	0.344195
Panicum_virgatum		0.0409	0.681379	0.624455
Phaseolus_vulgaris		0.5504	0.488673	0.44421
Populus_euphratica		0.4571	0.291012	0.252965
Populus_trichocarpa		0.01162	0.490585	0.358206
Prunus_persica		0.3495	0.467167	0.398742
Ricinus_communis		0.8538	0.3033	0.322091
Setaria_italica		0.8037	0.447151	0.436778
Setaria_viridis		0.147	0.423102	0.486749
Solanum_lycopersicum		0.4318	0.389848	0.431791
Sorghum_bicolor		0.7417	0.491653	0.505943
Theobroma_cacao		0.3746	0.318826	0.237965
Zea_mays		0.8887	0.798879	0.805887
Arabidopsis_lyrata	-15k-10k	0.7981	0.325486	0.307376
Arabidopsis_thaliana		0.2442	0.0918712	0.141634
Beta_vulgaris		0.3088	0.553207	0.609616
Brachypodium_distachyon		0.4029	0.315161	0.279394
Brassica_napus		0.2594	0.369228	0.416093
Brassica_oleracea		0.569	0.440435	0.402193
Carica_papaya		0.05198	0.180047	0.0780909
Citrus_clementina		0.4678	0.484393	0.431364
Dorcoceras_hygrometricum		0.786	0.416478	0.452833
Elaeis_guineensis		0.8317	0.31457	0.328811
Erythranthe_guttata		0.05957	0.512505	0.602271
Eucalyptus_grandis		0.3818	0.50419	0.531803
Eutrema_salsugineum		0.01305	0.425244	0.229591
Fragaria_vesca		0.2713	0.350604	0.299531
Fragaria_x_ananassa		0.5189	0.407636	0.430821
Glycine_max		0.4135	0.415558	0.374861
Glycine_soja		0.1053	0.411797	0.336025
Gossypium_barbadense		0.1656	0.62023	0.66809
Gossypium_hirsutum		0.3337	0.611173	0.64616
Gossypium_raimondii		0.4171	0.414582	0.465418
Hordeum_vulgare		0.4396	0.681851	0.709918
Lotus_japonicus		0.1345	0.493767	0.583876
Malus_domestica		0.9642	0.569421	0.567244
Manihot_esculenta		0.8317	0.524915	0.504307
Medicago_truncatula		0.4233	0.462441	0.4883
Nelumbo_nucifera		0.5445	0.477391	0.523341
Oryza_brachyantha		0.1101	0.291002	0.353375
Oryza_sativa		0.423	0.532955	0.56303
Panicum_hallii		0.4413	0.386841	0.35026
Panicum_virgatum		0.005246	0.688226	0.612465
Phaseolus_vulgaris		0.6899	0.466578	0.50089
Populus_euphratica		0.3399	0.241438	0.18987
Populus_trichocarpa		0.1659	0.462901	0.386862
Prunus_persica		0.6486	0.436661	0.401217
Ricinus_communis		0.1211	0.256704	0.435254
Setaria_italica		0.9937	0.429168	0.428842
Setaria_viridis		0.7295	0.447204	0.432209
Solanum_lycopersicum		0.1083	0.364864	0.461076
Sorghum_bicolor		0.8559	0.510261	0.502523
Theobroma_cacao		0.3041	0.316606	0.2246
Zea_mays		0.2556	0.852115	0.791909
Arabidopsis_lyrata	-20k--15k	0.5155	0.336464	0.376152
Arabidopsis_thaliana		0.2835	0.102144	0.150351
Beta_vulgaris		0.8832	0.553326	0.544774
Brachypodium_distachyon		0.4972	0.298675	0.327736
Brassica_napus		0.2975	0.368312	0.41
Brassica_oleracea		0.02657	0.48947	0.347587
Carica_papaya		0.03811	0.187371	0.0674364
Citrus_clementina		0.567	0.475794	0.433809
Dorcoceras_hygrometricum		0.2842	0.359216	0.51175
Elaeis_guineensis		0.5831	0.337898	0.3016
Erythranthe_guttata		0.3834	0.502402	0.546058
Eucalyptus_grandis		0.6421	0.512856	0.527412
Eutrema_salsugineum		0.04769	0.436384	0.271948
Fragaria_vesca		0.6997	0.300653	0.282249
Fragaria_x_ananassa		0.3815	0.423998	0.456216
Glycine_max		0.111	0.403126	0.325963
Glycine_soja		0.1513	0.418277	0.348902
Gossypium_barbadense		0.7912	0.623658	0.632927
Gossypium_hirsutum		0.2222	0.625896	0.580499
Gossypium_raimondii		0.01666	0.428868	0.297435
Hordeum_vulgare		0.5934	0.714065	0.733203
Lotus_japonicus		0.4853	0.524194	0.563713
Malus_domestica		0.8997	0.57544	0.582109
Manihot_esculenta		0.9843	0.548042	0.549933
Medicago_truncatula		0.01436	0.454914	0.531293
Nelumbo_nucifera		0.6405	0.438563	0.4694
Oryza_brachyantha		0.848	0.329244	0.336422
Oryza_sativa		0.2287	0.509242	0.553087
Panicum_hallii		0.8705	0.406053	0.398043
Panicum_virgatum		0.6636	0.663824	0.652095
Phaseolus_vulgaris		0.7655	0.47651	0.5011
Populus_euphratica		0.5691	0.261046	0.230556
Populus_trichocarpa		0.5647	0.474849	0.508006
Prunus_persica		0.9801	0.422985	0.421083
Ricinus_communis		0.9622	0.238344	0.243055
Setaria_italica		0.8221	0.415104	0.42376
Setaria_viridis		0.8298	0.429782	0.420761
Solanum_lycopersicum		0.1862	0.363976	0.434093
Sorghum_bicolor		0.8263	0.490394	0.499466
Theobroma_cacao		0.27	0.311751	0.216635
Zea_mays		0.5805	0.827967	0.856213
Arabidopsis_lyrata	0-5k	0.109	0.293365	0.208024
Arabidopsis_thaliana		0.8914	0.104251	0.0990537
Beta_vulgaris		0.88	0.473984	0.482374
Brachypodium_distachyon		0.385	0.257849	0.29187
Brassica_napus		0.2804	0.317514	0.360938
Brassica_oleracea		0.9762	0.306751	0.3084
Carica_papaya		0.5176	0.102994	0.0747273
Citrus_clementina		0.815	0.431514	0.416009
Dorcoceras_hygrometricum		0.576	0.415345	0.3605
Elaeis_guineensis		0.9654	0.228779	0.226168
Erythranthe_guttata		0.3894	0.508492	0.543289
Eucalyptus_grandis		0.9553	0.581486	0.579893
Eutrema_salsugineum		0.06677	0.310407	0.185461
Fragaria_vesca		0.7655	0.309904	0.323943
Fragaria_x_ananassa		0.5592	0.387978	0.40631
Glycine_max		0.02218	0.426727	0.324012
Glycine_soja		0.9346	0.352573	0.349082
Gossypium_barbadense		0.6042	0.555729	0.538505
Gossypium_hirsutum		0.3722	0.560821	0.529824
Gossypium_raimondii		0.5477	0.358394	0.324318
Hordeum_vulgare		0.5691	0.55165	0.529403
Lotus_japonicus		0.4458	0.39892	0.362708
Malus_domestica		0.7972	0.526048	0.536556
Manihot_esculenta		0.1354	0.450795	0.34988
Medicago_truncatula		0.868	0.409627	0.4048
Nelumbo_nucifera		0.8632	0.45344	0.440694
Oryza_brachyantha		0.7723	0.308612	0.318625
Oryza_sativa		0.4967	0.48901	0.511257
Panicum_hallii		0.7186	0.349489	0.33393
Panicum_virgatum		0.002673	0.584169	0.504746
Phaseolus_vulgaris		0.02973	0.443041	0.3152
Populus_euphratica		0.8685	0.292112	0.282183
Populus_trichocarpa		0.4698	0.471378	0.436019
Prunus_persica		0.3307	0.392965	0.326592
Ricinus_communis		0.2602	0.255854	0.173564
Setaria_italica		0.4271	0.366921	0.336309
Setaria_viridis		0.6806	0.396572	0.412885
Solanum_lycopersicum		0.113	0.384201	0.468453
Sorghum_bicolor		0.6848	0.419134	0.433683
Theobroma_cacao		0.3328	0.2866	0.213153
Zea_mays		0.9141	0.614142	0.608217
Arabidopsis_lyrata	5k-10k	0.3205	0.295927	0.363467
Arabidopsis_thaliana		0.5492	0.0860627	0.0674341
Beta_vulgaris		0.1081	0.497021	0.588074
Brachypodium_distachyon		0.7958	0.289126	0.29999
Brassica_napus		0.1521	0.331172	0.393194
Brassica_oleracea		0.593	0.354972	0.388987
Carica_papaya		0.3358	0.194388	0.125927
Citrus_clementina		0.6462	0.453564	0.421809
Dorcoceras_hygrometricum		0.01518	0.498867	0.209817
Elaeis_guineensis		0.1438	0.326939	0.232389
Erythranthe_guttata		0.1215	0.51693	0.591129
Eucalyptus_grandis		0.02733	0.560347	0.489193
Eutrema_salsugineum		0.4198	0.361664	0.29613
Fragaria_vesca		0.2914	0.296742	0.348931
Fragaria_x_ananassa		0.8754	0.42812	0.422485
Glycine_max		0.2847	0.397292	0.342012
Glycine_soja		0.2691	0.396616	0.339739
Gossypium_barbadense		0.1791	0.622686	0.576618
Gossypium_hirsutum		0.2207	0.609866	0.566203
Gossypium_raimondii		0.928	0.412993	0.407912
Hordeum_vulgare		0.6753	0.647806	0.630353
Lotus_japonicus		0.1333	0.476538	0.391951
Malus_domestica		0.5817	0.565551	0.592265
Manihot_esculenta		0.6259	0.481044	0.523573
Medicago_truncatula		0.8898	0.438644	0.4427
Nelumbo_nucifera		0.04011	0.541384	0.386941
Oryza_brachyantha		0.3966	0.300044	0.331347
Oryza_sativa		0.2325	0.496481	0.540485
Panicum_hallii		0.9791	0.374835	0.376008
Panicum_virgatum		0.1513	0.662721	0.621448
Phaseolus_vulgaris		0.7342	0.501133	0.53186
Populus_euphratica		0.9964	0.313488	0.313817
Populus_trichocarpa		0.0184	0.493814	0.355994
Prunus_persica		0.1815	0.443747	0.3473
Ricinus_communis		0.0907	0.287716	0.159727
Setaria_italica		0.3037	0.412333	0.371904
Setaria_viridis		0.6749	0.426435	0.409143
Solanum_lycopersicum		0.8217	0.37546	0.387662
Sorghum_bicolor		0.4492	0.488158	0.456883
Theobroma_cacao		0.208	0.285403	0.196859
Zea_mays		0.8441	0.758194	0.746157
Arabidopsis_lyrata	10k-15k	0.6995	0.307742	0.331012
Arabidopsis_thaliana		0.8515	0.0828695	0.0889415
Beta_vulgaris		0.5935	0.531597	0.562226
Brachypodium_distachyon		0.5638	0.283825	0.310032
Brassica_napus		0.1006	0.358902	0.429679
Brassica_oleracea		0.4389	0.383151	0.331181
Carica_papaya		0.6688	0.149823	0.122236
Citrus_clementina		0.3106	0.467877	0.4083
Dorcoceras_hygrometricum		0.4897	0.439714	0.34845
Elaeis_guineensis		0.04199	0.324876	0.221063
Erythranthe_guttata		0.008428	0.484399	0.607569
Eucalyptus_grandis		0.7356	0.524142	0.535517
Eutrema_salsugineum		0.2519	0.416416	0.31107
Fragaria_vesca		0.3164	0.312743	0.264975
Fragaria_x_ananassa		0.4102	0.412371	0.443118
Glycine_max		0.03246	0.382077	0.278294
Glycine_soja		0.05637	0.372263	0.279767
Gossypium_barbadense		0.2276	0.609704	0.564745
Gossypium_hirsutum		0.01393	0.616281	0.526933
Gossypium_raimondii		0.5989	0.407007	0.379847
Hordeum_vulgare		0.4782	0.668161	0.696362
Lotus_japonicus		0.07201	0.512328	0.407092
Malus_domestica		0.4297	0.558154	0.520848
Manihot_esculenta		0.1251	0.519927	0.671973
Medicago_truncatula		0.317	0.447087	0.479538
Nelumbo_nucifera		0.3301	0.482543	0.547776
Oryza_brachyantha		0.4331	0.31326	0.343731
Oryza_sativa		0.3916	0.525926	0.557138
Panicum_hallii		0.8064	0.401948	0.390862
Panicum_virgatum		0.02107	0.675	0.609983
Phaseolus_vulgaris		0.6902	0.48426	0.45298
Populus_euphratica		0.2696	0.253068	0.323791
Populus_trichocarpa		0.0005515	0.50177	0.310494
Prunus_persica		0.9051	0.423447	0.414308
Ricinus_communis		0.007251	0.226524	0.107164
Setaria_italica		0.2912	0.403013	0.362316
Setaria_viridis		0.7762	0.394993	0.382747
Solanum_lycopersicum		0.7069	0.365074	0.387107
Sorghum_bicolor		0.9765	0.503143	0.504413
Theobroma_cacao		0.2138	0.31842	0.216353
Zea_mays		0.9982	0.827242	0.82713
Arabidopsis_lyrata	15k-20k	0.6723	0.324647	0.297364
Arabidopsis_thaliana		0.2998	0.0663068	0.0451854
Beta_vulgaris		0.7266	0.523285	0.504105
Brachypodium_distachyon		0.03264	0.281205	0.381473
Brassica_napus		0.08667	0.347851	0.417287
Brassica_oleracea		0.13	0.414642	0.325471
Carica_papaya		0.2516	0.214224	0.131655
Citrus_clementina		0.1414	0.472741	0.385627
Dorcoceras_hygrometricum		0.4282	0.489584	0.395833
Elaeis_guineensis		0.6909	0.315187	0.288
Erythranthe_guttata		0.04054	0.489136	0.594124
Eucalyptus_grandis		0.5271	0.508963	0.529659
Eutrema_salsugineum		0.03077	0.402223	0.220478
Fragaria_vesca		0.4236	0.291149	0.254225
Fragaria_x_ananassa		0.1874	0.382551	0.432882
Glycine_max		0.1027	0.395455	0.319375
Glycine_soja		0.04984	0.374764	0.280808
Gossypium_barbadense		0.5135	0.585568	0.561885
Gossypium_hirsutum		0.7895	0.609506	0.619064
Gossypium_raimondii		0.5022	0.362356	0.330041
Hordeum_vulgare		0.0606	0.678362	0.746365
Lotus_japonicus		0.03304	0.515066	0.396416
Malus_domestica		0.9944	0.541562	0.541204
Manihot_esculenta		0.244	0.553561	0.653107
Medicago_truncatula		0.197	0.451598	0.493742
Nelumbo_nucifera		0.969	0.471422	0.4686
Oryza_brachyantha		0.0738	0.316304	0.390378
Oryza_sativa		0.6024	0.517889	0.537553
Panicum_hallii		0.6597	0.400002	0.422105
Panicum_virgatum		0.2663	0.650575	0.618793
Phaseolus_vulgaris		0.2211	0.457895	0.37085
Populus_euphratica		0.6091	0.232954	0.207974
Populus_trichocarpa		0.01153	0.489799	0.354513
Prunus_persica		0.9998	0.401044	0.401067
Ricinus_communis		0.3088	0.254616	0.169545
Setaria_italica		0.228	0.38346	0.337518
Setaria_viridis		0.8308	0.421708	0.430947
Solanum_lycopersicum		0.4822	0.331501	0.295467
Sorghum_bicolor		0.1454	0.516171	0.454853
Theobroma_cacao		0.1261	0.335598	0.206859
Zea_mays		0.4359	0.847112	0.880809

## Sheet: S10. Site of Significant TE
Supplemental Table 10.
Sites with significant transposon coverage for type I and type II NLR genes.
species	region	high	low
Citrus_clementina	gene body	0.443009	0.25063
Glycine_max	gene body	0.234891	0.132319
Gossypium_hirsutum	gene body	0.472954	0.36403
Gossypium_raimondii	gene body	0.121176	0.0591942
Medicago_truncatula	gene body	0.369877	0.462118
Ricinus_communis	gene body	0.0229993	0
Theobroma_cacao	gene body	0.225503	0.0754577
Glycine_max	-5k-0	0.392849	0.289175
Glycine_soja	-10k--5k	0.432414	0.292045
Panicum_virgatum	-15k-10k	0.688226	0.612465
Panicum_virgatum	0-5k	0.584169	0.504746
Erythranthe_guttata	10k-15k	0.484399	0.607569
Populus_trichocarpa	10k-15k	0.50177	0.310494
Ricinus_communis	10k-15k	0.226524	0.107164
